# Supplementary material for: Genomics reveals heterogeneous Plasmodium falciparum transmission and selection signals in Zambia
Source: Commun Med (Lond). 2024 Apr 6;4:67. doi: 10.1038/s43856-024-00498-8 (PMC10998850; doi:10.1038/s43856-024-00498-8)
Supplement: Supplementary file 4 — Supplementary Data 1-9 [file 43856_2024_498_MOESM4_ESM.xlsx]

## Sheet: Data 1
Sample_id	pid	fws	moi	province	district	ward	cluster_id	cluster_latitude	cluster_longitude
PU1	Luapula	0.805522	2	Luapula	Nchelenge	Mulwe	75	-9.45326	28.7437
PU10	Luapula	0.736008	2	Luapula	Samfya	Kapata	77	-11.6115	29.7511
PU11	Luapula	0.762586	2	Luapula	Samfya	Kapata	77	-11.6115	29.7511
PU12	Luapula	0.565835	2	Luapula	Samfya	Kapata	77	-11.6115	29.7511
PU13	Luapula	0.704389	2	Luapula	Lunga	Nsalushi	65	-11.5983	30.2422
PU14	Luapula	0.439167	2	Luapula	Lunga	Nsalushi	65	-11.5983	30.2422
PU15	Luapula	0.451272	2	Luapula	Lunga	Nsalushi	65	-11.5983	30.2422
PU16	Luapula	0.670062	2	Luapula	Lunga	Nsalushi	65	-11.5983	30.2422
PU17	Northern	0.733813	2	Northern	Mbala	Nsunzu	128	-8.83122	31.4184
PU18	Northern	0.627669	2	Northern	Mbala	Nsunzu	128	-8.83122	31.4184
PU19	Northern	0.781913	2	Northern	Mbala	Nsunzu	128	-8.83122	31.4184
PU2	Luapula	0.543376	2	Luapula	Nchelenge	Mulwe	75	-9.45326	28.7437
PU20	Northern	0.988301	1	Northern	Mbala	Nsunzu	128	-8.83122	31.4184
PU22	Northern	0.759768	2	Northern	Chilubi	Ndela	124	-10.9563	30.1231
PU23	Northern	0.924398	2	Northern	Mungwi	Mungwi	132	-10.0798	31.4458
PU24	Northern	0.82999	2	Northern	Luwingu	Katilye	127	-10.7069	29.6285
PU25	Northern	0.363925	2	Northern	Mporokoso	Chimpolenge	130	-9.47986	30.0914
PU26	Northern	0.591232	2	Northern	Mporokoso	Chimpolenge	130	-9.47986	30.0914
PU28	Northern	0.443359	2	Northern	Chilubi	Ndela	124	-10.9563	30.1231
PU3	Luapula	0.830938	2	Luapula	Nchelenge	Mulwe	75	-9.45326	28.7437
PU4	Luapula	0.462312	2	Luapula	Chiengi	Lambwe Chomba	59	-8.42405	29.57
PU5	Luapula	0.533594	2	Luapula	Chiengi	Lambwe Chomba	59	-8.42405	29.57
PU6	Luapula	0.79843	2	Luapula	Chiengi	Lambwe Chomba	59	-8.42405	29.57
PU7	Luapula	0.80648	2	Luapula	Mwansabombwe	Lufubu	70	-9.85203	28.7637
PU8	Luapula	0.680312	2	Luapula	Mwansabombwe	Lufubu	70	-9.85203	28.7637
PU9	Luapula	0.396644	2	Luapula	Mwansabombwe	Lufubu	70	-9.85203	28.7637
Sample5024006	Luapula	0.549265	2	Luapula	Samfya	Mano	76	-11.4675	29.4739
Sample5024008	Luapula	0.592547	2	Luapula	Samfya	Masonde	78	-10.9742	29.5618
Sample5024009	Luapula	0.74848	2	Luapula	Samfya	Masonde	78	-10.9742	29.5618
Sample5024011	Luapula	0.501155	2	Luapula	Samfya	Masonde	78	-10.9742	29.5618
Sample5024012	Luapula	0.80856	2	Luapula	Samfya	Kafumbo	79	-11.0869	29.6572
Sample5024019	Luapula	0.95719	1	Luapula	Samfya	Kapata	77	-11.6115	29.7511
Sample5024029	Luapula	0.910029	2	Luapula	Samfya	Kafumbo	79	-11.0869	29.6572
Sample5024047	Luapula	0.923408	2	Luapula	Mansa	Lwingishi	68	-11.2766	29.2516
Sample5024051	Luapula	0.346752	2	Luapula	Samfya	Masonde	78	-10.9742	29.5618
Sample5024054	Luapula	0.455478	2	Luapula	Samfya	Masonde	78	-10.9742	29.5618
Sample5024055	Luapula	0.398901	2	Luapula	Samfya	Masonde	78	-10.9742	29.5618
Sample5024056	Luapula	0.622677	2	Luapula	Samfya	Masonde	78	-10.9742	29.5618
Sample5024069	Luapula	0.507206	2	Luapula	Milenge	Fibalala	69	-11.7634	29.5134
Sample5024082	Luapula	0.846212	2	Luapula	Samfya	Mano	76	-11.4675	29.4739
Sample5024083	Luapula	0.557742	2	Luapula	Samfya	Mano	76	-11.4675	29.4739
Sample5024085	Luapula	0.946652	2	Luapula	Samfya	Mano	76	-11.4675	29.4739
Sample5024086	Luapula	0.323615	2	Luapula	Samfya	Mano	76	-11.4675	29.4739
Sample5024096	Luapula	0.471915	2	Luapula	Milenge	Fibalala	69	-11.7634	29.5134
Sample5024113	Western	0.771778	2	Western	KALABO	Yuka	148	-14.9883	22.6112
Sample5024165	Western	0.950295	1	Western	Sikongo	Lulangunyi	170	-15.2203	22.1052
Sample5024171	Western	0.393277	2	Western	Sikongo	Lulangunyi	170	-15.2203	22.1052
Sample5024173	Western	0.555084	2	Western	Sikongo	Lulangunyi	170	-15.2203	22.1052
Sample5024179	Western	0.980259	1	Western	Sikongo	Lulangunyi	170	-15.2203	22.1052
Sample5024226	Luapula	0.814457	2	Luapula	Mwansabombwe	Lufubu	70	-9.85203	28.7637
Sample5024244	Copperbelt	0.994399	1	Copperbelt	Lufwanyama	Mibenge	21	-13.0881	28.0923
Sample5024252	Luapula	0.506034	2	Luapula	Nchelenge	Chilongo	57	-9.33529	28.7395
Sample5024262	Luapula	0.925156	2	Luapula	Nchelenge	Chilongo	74	-9.30088	28.7501
Sample5024264	Luapula	0.26967	2	Luapula	Nchelenge	Chilongo	74	-9.30088	28.7501
Sample5024275	North-Western	0.899338	2	North-Western	Mwinilunga	Kanongesha	115	-11.7498	24.415
Sample5024310	Northern	0.99427	1	Northern	Mbala	Nsunzu	128	-8.83122	31.4184
Sample5024360	Northern	0.987559	1	Northern	Chilubi	Ndela	124	-10.9563	30.1231
Sample5024364	Northern	0.52957	2	Northern	Mungwi	Mpanda	131	-9.6729	31.8689
Sample5024376	Eastern	0.488116	2	Eastern	Lundazi	Wachitangachi	39	-12.3388	32.9482
Sample5024414	Luapula	0.60331	2	Luapula	Chipili	Nalupembe	62	-10.7983	29.139
Sample5024416	Luapula	0.600085	2	Luapula	Chipili	lupembe	62	-10.7983	29.139
Sample5024442	Luapula	0.593184	2	Luapula	Kawambwa	Fisaka	63	-9.90845	29.2768
Sample5024461	Western	0.991737	1	Western	Sikongo	Lulangunyi	170	-15.2203	22.1052
Sample5024463	Luapula	0.638992	2	Luapula	Kawambwa	Chibote	64	-9.9829	29.4204
Sample5024465	Western	0.980737	1	Western	Sikongo	Lulangunyi	170	-15.2203	22.1052
Sample5024467	Western	0.916063	2	Western	Sikongo	Lulangunyi	170	-15.2203	22.1052
Sample5024469	Western	0.866226	2	Western	Sikongo	Lulangunyi	170	-15.2203	22.1052
Sample5024472	Western	0.859332	2	Western	Sikongo	Lulangunyi	170	-15.2203	22.1052
Sample5024473	Western	0.610687	2	Western	Sikongo	Lulangunyi	170	-15.2203	22.1052
Sample5024475	Western	0.393423	2	Western	Sikongo	Lulangunyi	170	-15.2203	22.1052
Sample5024476	Western	0.70927	2	Western	Sikongo	Lulangunyi	170	-15.2203	22.1052
Sample5024485	North-Western	0.569241	2	North-Western	Mwinilunga	Chibwika	116	-12.17	24.2814
Sample5024500	North-Western	0.868844	2	North-Western	Mwinilunga	Chibwika	116	-12.17	24.2814
Sample5024504	North-Western	0.979117	1	North-Western	Mwinilunga	Chibwika	116	-12.17	24.2814
Sample5024513	North-Western	0.990994	1	North-Western	Kabompo	Kabulamena	112	-13.8479	24.0236
Sample5024515	North-Western	0.986144	1	North-Western	Kabompo	Kabulamena	112	-13.8479	24.0236
Sample5024525	Muchinga	0.740483	2	Muchinga	Chama	Chisiya	99	-11.6867	32.7714
Sample5024535	Eastern	0.381134	2	Eastern	Lundazi	Wachitangachi	39	-12.3388	32.9482
Sample5024536	Eastern	0.621025	2	Eastern	Lundazi	Wachitangachi	39	-12.3388	32.9482
Sample5024549	Eastern	0.454419	2	Eastern	Lundazi	Chaboli	38	-12.2414	33.3004
Sample5024591	North-Western	0.592852	2	North-Western	Mwinilunga	Kanongesha	115	-11.7498	24.415
Sample5024608	Eastern	0.6754	2	Eastern	Chadiza	Chanjowe	29	-14.026	32.3925
Sample5024610	Eastern	0.94288	2	Eastern	Katete	Kafumbwe	34	-14.1814	32.2801
Sample5024673	Luapula	0.382852	2	Luapula	Milenge	Fibalala	69	-11.7634	29.5134
Sample5024680	Luapula	0.99475	1	Luapula	Milenge	Fibalala	69	-11.7634	29.5134
Sample5024681	Luapula	0.82997	2	Luapula	Milenge	Fibalala	69	-11.7634	29.5134
Sample5024686	Luapula	0.988411	1	Luapula	Samfya	Chifunabuli	80	-11.1779	29.5734
Sample5024697	Luapula	0.789543	2	Luapula	Mansa	Lwingishi	68	-11.2766	29.2516
Sample5024701	Luapula	0.90116	2	Luapula	Mansa	Lwingishi	68	-11.2766	29.2516
Sample5024704	Luapula	0.511268	2	Luapula	Mansa	Lwingishi	68	-11.2766	29.2516
Sample5024706	Luapula	0.589726	2	Luapula	Lunga	Nsalushi	65	-11.5983	30.2422
Sample5024711	Luapula	0.727056	2	Luapula	Lunga	Nsalushi	65	-11.5983	30.2422
Sample5024719	Luapula	0.546034	2	Luapula	Nchelenge	Chilongo	57	-9.33529	28.7395
Sample5024771	Western	0.922637	2	Western	SENANGA	Naluywa	165	-16.0444	23.5222
Sample5024818	Luapula	0.316727	2	Luapula	Mansa	Lwingishi	68	-11.2766	29.2516
Sample5024819	Luapula	0.626483	2	Luapula	Mansa	Lwingishi	68	-11.2766	29.2516
Sample5024820	Luapula	0.425455	2	Luapula	Mansa	Lwingishi	68	-11.2766	29.2516
Sample5024831	Luapula	0.832414	2	Luapula	Lunga	Nsalushi	65	-11.5983	30.2422
Sample5024833	Luapula	0.393247	2	Luapula	Lunga	Nsalushi	65	-11.5983	30.2422
Sample5024838	Luapula	0.994743	1	Luapula	Lunga	Nsalushi	65	-11.5983	30.2422
Sample5024839	Luapula	0.876015	2	Luapula	Lunga	Nsalushi	65	-11.5983	30.2422
Sample5024884	Muchinga	0.553442	2	Muchinga	Chama	Chisunga	98	-10.5811	33.0578
Sample5024937	Western	0.924537	2	Western	KALABO	Namulilo	149	-15.4249	22.872
Sample5024964	Western	0.991589	1	Western	Sikongo	Licha	171	-14.8328	22.0999
Sample5024981	Luapula	0.489596	2	Luapula	Mwense	Kalanga	56	-10.3885	28.6925
Sample5024992	Luapula	0.444043	2	Luapula	Mwense	Kalanga	56	-10.3885	28.6925
Sample5024996	Luapula	0.890397	2	Luapula	Mwense	Kasengu	71	-10.371	28.6923
Sample5025065	North-Western	0.499837	2	North-Western	Solwezi	Kangwena	117	-12.3045	26.9923
Sample5025076	North-Western	0.453093	2	North-Western	Solwezi	Kangwena	117	-12.3045	26.9923
Sample5025089	North-Western	0.772351	2	North-Western	Solwezi	Kangwena	117	-12.3045	26.9923
Sample5025095	North-Western	0.816804	2	North-Western	Solwezi	Kangwena	117	-12.3045	26.9923
Sample5025098	Other	0.991695	1	Lusaka	Rufunsa	Rufunsa	92	-15.1161	29.7291
Sample5025114	Luapula	0.929835	2	Luapula	Chiengi	Chipamba	60	-8.9213	29.0752
Sample5025116	Luapula	0.992489	1	Luapula	Chiengi	Chipamba	60	-8.9213	29.0752
Sample5025117	Luapula	0.350823	2	Luapula	Chiengi	Chipamba	60	-8.9213	29.0752
Sample5025118	Luapula	0.339762	2	Luapula	Chiengi	Chipamba	60	-8.9213	29.0752
Sample5025119	Luapula	0.754238	2	Luapula	Chiengi	Chipamba	60	-8.9213	29.0752
Sample5025122	Luapula	0.695332	2	Luapula	Chiengi	Lunchinda	58	-8.51067	28.986
Sample5025123	Luapula	0.85145	2	Luapula	Chiengi	Chipamba	60	-8.9213	29.0752
Sample5025125	Luapula	0.605065	2	Luapula	Chiengi	Munwa	61	-9.0128	29.043
Sample5025199	Western	0.991927	1	Western	SENANGA	Mwanambuyu	164	-15.9133	23.3109
Sample5025257	Luapula	0.477558	2	Luapula	Mwansabombwe	Lufubu	70	-9.85203	28.7637
Sample5025261	Luapula	0.362325	2	Luapula	Mwansabombwe	Lufubu	70	-9.85203	28.7637
Sample5025262	Luapula	0.477272	2	Luapula	Mwansabombwe	Lufubu	70	-9.85203	28.7637
Sample5025263	Luapula	0.426713	2	Luapula	Mwansabombwe	Lufubu	70	-9.85203	28.7637
Sample5025264	Luapula	0.585117	2	Luapula	Mwansabombwe	Lufubu	70	-9.85203	28.7637
Sample5025266	Luapula	0.65406	2	Luapula	Mwansabombwe	Lufubu	70	-9.85203	28.7637
Sample5025268	Luapula	0.994389	1	Luapula	Mwansabombwe	Lufubu	70	-9.85203	28.7637
Sample5025289	Western	0.964578	1	Western	Sikongo	Licha	171	-14.8328	22.0999
Sample5025291	Western	0.949347	2	Western	Sikongo	Licha	171	-14.8328	22.0999
Sample5025334	Luapula	0.905165	2	Luapula	Mwense	Kalanga	56	-10.3885	28.6925
Sample5025335	Western	0.929455	2	Western	MONGU	Mbekise	162	-15.4753	23.6278
Sample5025398	Luapula	0.639125	2	Luapula	Mwense	Luche	72	-10.1653	28.635
Sample5025468	Other	0.992632	1	Central	Chitambo	Muchinka	7	-13.0196	30.4535
Sample5025499	Luapula	0.388577	2	Luapula	Mwense	Kasengu	71	-10.371	28.6923
Sample5025503	Western	0.903461	2	Western	Limulunga	Namboma	158	-15.1776	23.2443
Sample5025504	Western	0.988113	1	Western	MONGU	Mbekise	162	-15.4753	23.6278
Sample5025542	Western	0.912046	2	Western	MONGU	Mbekise	162	-15.4753	23.6278
Sample5025548	Western	0.826106	2	Western	MONGU	Mbekise	162	-15.4753	23.6278
Sample5025617	Muchinga	0.871126	2	Muchinga	Mpika	Munikashi	103	-11.7288	30.7967
Sample5025643	Muchinga	0.547668	2	Muchinga	Chinsali	Lubwa	100	-10.5311	31.7268
Sample5025644	Muchinga	0.974083	1	Muchinga	Chinsali	Lubwa	100	-10.5311	31.7268
Sample5025654	Muchinga	0.613319	2	Muchinga	Chinsali	Lubwa	100	-10.5311	31.7268
Sample5025684	Northern	0.392205	2	Northern	Chilubi	Ndela	124	-10.9563	30.1231
Sample5025747	Western	0.991219	1	Western	SHANG'OMBO	Mambolomoka	168	-16.0378	22.1076
Sample5025753	Muchinga	0.792772	2	Muchinga	Chinsali	Lubwa	100	-10.5311	31.7268
Sample5025773	Muchinga	0.990736	1	Muchinga	Mpika	Mukungwa	104	-11.505	31.3075
Sample5025776	Muchinga	0.947766	2	Muchinga	Shiwangandu	Chamusenga	106	-11.0864	32.1737
Sample5025782	Muchinga	0.594231	2	Muchinga	Mpika	Mukungwa	104	-11.505	31.3075
Sample5025822	Muchinga	0.987968	1	Muchinga	Shiwangandu	Chamusenga	106	-11.0864	32.1737
Sample5025909	Luapula	0.356493	2	Luapula	Samfya	Kapata	77	-11.6115	29.7511
Sample5025918	Muchinga	0.984327	1	Muchinga	Isoka	Nkombwa	101	-10.1943	32.7751
Sample5025922	Luapula	0.912403	2	Luapula	Samfya	Mano	76	-11.4675	29.4739
Sample5025923	Luapula	0.941302	2	Luapula	Samfya	Mano	76	-11.4675	29.4739
Sample5025929	Luapula	0.992596	1	Luapula	Samfya	Masonde	78	-10.9742	29.5618
Sample5025930	Luapula	0.806404	2	Luapula	Samfya	Masonde	78	-10.9742	29.5618
Sample5025941	Muchinga	0.716661	2	Muchinga	Mafinga	Kakoma	102	-10.4162	33.3279
Sample5025942	Muchinga	0.508332	2	Muchinga	Mafinga	Kakoma	102	-10.4162	33.3279
Sample5025953	Luapula	0.644689	2	Luapula	Samfya	Mano	76	-11.4675	29.4739
Sample5025954	Luapula	0.368146	2	Luapula	Samfya	Masonde	78	-10.9742	29.5618
Sample5025957	Luapula	0.991818	1	Luapula	Samfya	Masonde	78	-10.9742	29.5618
Sample5025958	Muchinga	0.429729	2	Muchinga	Mafinga	Kakoma	102	-10.4162	33.3279
Sample5025964	Luapula	0.508159	2	Luapula	Samfya	Masonde	78	-10.9742	29.5618
Sample5025967	Luapula	0.824944	2	Luapula	Samfya	Masonde	78	-10.9742	29.5618
Sample5025973	Muchinga	0.650612	2	Muchinga	Mpika	Munikashi	103	-11.7288	30.7967
Sample5025982	Muchinga	0.988426	1	Muchinga	Mpika	Munikashi	103	-11.7288	30.7967
Sample5026031	Luapula	0.620239	2	Luapula	Samfya	Mano	76	-11.4675	29.4739
Sample5026032	Luapula	0.383735	2	Luapula	Samfya	Mano	76	-11.4675	29.4739
Sample5026054	Northern	0.46532	2	Northern	Kasama	Lualuo	126	-10.2844	31.1493
Sample5026133	Luapula	0.797937	2	Luapula	Mwansabombwe	Lufubu	70	-9.85203	28.7637
Sample5026134	Luapula	0.320432	2	Luapula	Mwansabombwe	Lufubu	70	-9.85203	28.7637
Sample5026142	Luapula	0.664683	2	Luapula	Nchelenge	Chilongo	57	-9.33529	28.7395
Sample5026152	Luapula	0.988305	1	Luapula	Nchelenge	Chilongo	57	-9.33529	28.7395
Sample5026161	Luapula	0.993423	1	Luapula	Nchelenge	Mulwe	75	-9.45326	28.7437
Sample5026175	Luapula	0.994368	1	Luapula	Nchelenge	Mwatishi	73	-9.16859	28.853
Sample5026206	Eastern	0.849991	2	Eastern	Nyimba	Luangwa	47	-14.123	30.3087
Sample5026240	Luapula	0.512202	2	Luapula	Nchelenge	Mwatishi	73	-9.16859	28.853
Sample5026244	Northern	0.883508	2	Northern	Kaputa	Kaleulu	125	-8.45759	29.7141
Sample5026290	Luapula	0.759644	2	Luapula	Nchelenge	Chilongo	57	-9.33529	28.7395
Sample5026293	Luapula	0.96837	1	Luapula	Nchelenge	Chilongo	57	-9.33529	28.7395
Sample5026297	Luapula	0.465012	2	Luapula	Nchelenge	Chilongo	57	-9.33529	28.7395
Sample5026301	Luapula	0.996711	1	Luapula	Nchelenge	Mwatishi	73	-9.16859	28.853
Sample5026302	Luapula	0.995107	1	Luapula	Nchelenge	Mwatishi	73	-9.16859	28.853
Sample5026309	Luapula	0.949969	2	Luapula	Nchelenge	Chilongo	57	-9.33529	28.7395
Sample5026311	Luapula	0.379896	2	Luapula	Chiengi	Chipamba	60	-8.9213	29.0752
Sample5026312	Luapula	0.845974	2	Luapula	Chiengi	Chipamba	60	-8.9213	29.0752
Sample5026316	Eastern	0.520254	2	Eastern	Nyimba	Luangwa	47	-14.123	30.3087
Sample5026338	Copperbelt	0.715888	2	Copperbelt	Mpongwe	Ibenga	25	-13.4409	28.4104
Sample5026350	Luapula	0.988876	1	Luapula	Chiengi	Chipamba	60	-8.9213	29.0752
Sample5026378	Western	0.904415	2	Western	Mwandi	Lwanja	178	-17.254	24.6523
Sample5026392	Western	0.99246	1	Western	SENANGA	Naluywa	165	-16.0444	23.5222
Sample5026399	Western	0.883031	2	Western	SENANGA	Naluywa	165	-16.0444	23.5222
Sample5026400	Western	0.988176	1	Western	SENANGA	Naluywa	165	-16.0444	23.5222
Sample5026402	Luapula	0.55389	2	Luapula	Chiengi	Lambwe Chomba	59	-8.42405	29.57
Sample5026403	Luapula	0.682924	2	Luapula	Nchelenge	Chilongo	74	-9.30088	28.7501
Sample5026407	Luapula	0.96808	1	Luapula	Chiengi	Munwa	61	-9.0128	29.043
Sample5026409	Luapula	0.618151	2	Luapula	Chiengi	Lambwe Chomba	59	-8.42405	29.57
Sample5026416	Luapula	0.994776	1	Luapula	Chiengi	Lambwe Chomba	59	-8.42405	29.57
Sample5026421	Luapula	0.781281	2	Luapula	Chiengi	Lambwe Chomba	59	-8.42405	29.57
Sample5026433	Luapula	0.443386	2	Luapula	Chiengi	Munwa	61	-9.0128	29.043
Sample5026435	Luapula	0.761481	2	Luapula	Nchelenge	Chilongo	74	-9.30088	28.7501
Sample5026437	Luapula	0.430773	2	Luapula	Chiengi	Munwa	61	-9.0128	29.043
Sample5026438	Luapula	0.400683	2	Luapula	Chiengi	Munwa	61	-9.0128	29.043
Sample5026441	Luapula	0.493154	2	Luapula	Mwansabombwe	Lufubu	70	-9.85203	28.7637
Sample5026443	Luapula	0.515096	2	Luapula	Mwansabombwe	Lufubu	70	-9.85203	28.7637
Sample5026450	Luapula	0.93293	2	Luapula	Mwansabombwe	Lufubu	70	-9.85203	28.7637
Sample5026452	Luapula	0.584798	2	Luapula	Mwansabombwe	Lufubu	70	-9.85203	28.7637
Sample5026460	Luapula	0.995255	1	Luapula	Lunga	Nsalushi	65	-11.5983	30.2422
Sample5026468	Luapula	0.575855	2	Luapula	Lunga	Nsalushi	65	-11.5983	30.2422
Sample5026480	Luapula	0.759255	2	Luapula	Lunga	Nsalushi	65	-11.5983	30.2422
Sample5026483	Western	0.998037	1	Western	Mulobezi	Sichili	176	-16.7337	25.0235
Sample5026578	Northern	0.386552	2	Northern	Kasama	Lualuo	126	-10.2844	31.1493
Sample5026584	Northern	0.593658	2	Northern	Kasama	Lualuo	126	-10.2844	31.1493
Sample5026588	Northern	0.314489	2	Northern	Kasama	Lualuo	126	-10.2844	31.1493
Sample5026596	Northern	0.844876	2	Northern	Mungwi	Mpanda	131	-9.6729	31.8689
Sample5026610	Copperbelt	0.995127	1	Copperbelt	Mpongwe	Kasonga	24	-13.5216	27.4734
Sample5026616	Copperbelt	0.844489	2	Copperbelt	Mpongwe	Kasonga	24	-13.5216	27.4734
Sample5026698	Copperbelt	0.995359	1	Copperbelt	Masaiti	Chondwe	22	-13.1325	28.7716
Sample5026712	North-Western	0.618278	2	North-Western	Mwinilunga	Chibwika	116	-12.17	24.2814
Sample5026718	Copperbelt	0.913588	2	Copperbelt	Masaiti	Mishikishi	23	-13.3511	28.6669
Sample5026727	North-Western	0.992319	1	North-Western	Mwinilunga	Kanongesha	115	-11.7498	24.415
Sample5026729	North-Western	0.741083	2	North-Western	Chavuma	Chiyeke	111	-13.0728	22.7412
Sample5026735	North-Western	0.58734	2	North-Western	Mwinilunga	Chibwika	116	-12.17	24.2814
Sample5026742	Copperbelt	0.990176	1	Copperbelt	Masaiti	Mishikishi	23	-13.3511	28.6669
Sample5026760	Copperbelt	0.784262	2	Copperbelt	Masaiti	Mishikishi	23	-13.3511	28.6669
Sample5026771	Copperbelt	0.908202	2	Copperbelt	Masaiti	Mishikishi	23	-13.3511	28.6669
Sample5026773	North-Western	0.422154	2	North-Western	Mwinilunga	Chibwika	116	-12.17	24.2814
Sample5026793	Copperbelt	0.633184	2	Copperbelt	Mpongwe	Ibenga	25	-13.4409	28.4104
Sample5026805	Copperbelt	0.936776	2	Copperbelt	Mpongwe	Kasonga	24	-13.5216	27.4734
Sample5026814	Copperbelt	0.450247	2	Copperbelt	Masaiti	Chondwe	22	-13.1325	28.7716
Sample5026847	Copperbelt	0.391754	2	Copperbelt	Lufwanyama	Kabundia	20	-12.8364	27.4407
Sample5026866	Copperbelt	0.99215	1	Copperbelt	Mpongwe	Ibenga	25	-13.4409	28.4104
Sample5026871	Eastern	0.492424	2	Eastern	Nyimba	Luangwa	47	-14.123	30.3087
Sample5026877	Eastern	0.718444	2	Eastern	Nyimba	Luangwa	47	-14.123	30.3087
Sample5026878	Eastern	0.553338	2	Eastern	Nyimba	Luangwa	47	-14.123	30.3087
Sample5026883	Eastern	0.710035	2	Eastern	Nyimba	Luangwa	47	-14.123	30.3087
Sample5026884	Eastern	0.603331	2	Eastern	Nyimba	Luangwa	47	-14.123	30.3087
Sample5026910	Eastern	0.445301	2	Eastern	Lundazi	Wachitangachi	39	-12.3388	32.9482
Sample5026911	Eastern	0.988669	1	Eastern	Lundazi	Chibande	37	-12.7179	32.2391
Sample5026916	Eastern	0.610171	2	Eastern	Lundazi	Chibande	37	-12.7179	32.2391
Sample5027250	Other	0.518292	2	Southern	SINAZONGWE	Mweezya	144	-17.1879	27.3362

## Sheet: Data 2
province	cluster_id	sample_successfully_sequenced	polygenomic_count	monogenomic_count	polygenomic_infection (%)	PET-PCR_positive_count	PET-PCR_negative_count	total_PET-PCR_tested	PET-PCR _prevalence	LM_positive_count	LM_negative_count	total_LM_tested	LM _prevalence
Copperbelt	20	1	1	0	100	7	9	16	43.75	8	9	17	47.0588
Copperbelt	21	1	0	1	0	3	7	10	30	5	5	10	50
Copperbelt	22	2	1	1	50	4	15	19	21.0526	5	14	19	26.3158
Copperbelt	23	4	3	1	75	8	19	27	29.6296	9	18	27	33.3333
Copperbelt	24	3	2	1	66.6667	9	29	38	23.6842	9	29	38	23.6842
Copperbelt	25	3	2	1	66.6667	8	22	30	26.6667	10	23	33	30.303
Eastern	29	1	1	0	100	3	17	20	15	5	15	20	25
Eastern	34	1	1	0	100	5	26	31	16.129	3	29	32	9.375
Eastern	37	2	1	1	50	5	15	20	25	5	15	20	25
Eastern	38	1	1	0	100	1	22	23	4.34783	0	23	23	0
Eastern	39	4	4	0	100	18	13	31	58.0645	22	9	31	70.9677
Eastern	47	7	6	1	85.7143	22	9	31	70.9677	19	12	31	61.2903
Luapula	56	3	3	0	100	8	18	26	30.7692	8	19	27	29.6296
Luapula	57	8	6	2	75	14	24	38	36.8421	13	25	38	34.2105
Luapula	58	1	1	0	100	7	13	20	35	6	15	21	28.5714
Luapula	59	7	6	1	85.7143	11	8	19	57.8947	9	11	20	45
Luapula	60	9	7	2	77.7778	15	10	25	60	15	11	26	57.6923
Luapula	61	5	4	1	80	9	14	23	39.1304	7	17	24	29.1667
Luapula	62	2	2	0	100	8	12	20	40	6	14	20	30
Luapula	63	1	1	0	100	6	15	21	28.5714	4	17	21	19.0476
Luapula	64	1	1	0	100	4	17	21	19.0476	2	19	21	9.52381
Luapula	65	13	11	2	84.6154	18	9	27	66.6667	17	10	27	62.963
Luapula	68	7	7	0	100	13	11	24	54.1667	15	9	24	62.5
Luapula	69	5	4	1	80	11	11	22	50	12	11	23	52.1739
Luapula	70	17	16	1	94.1176	24	8	32	75	20	14	34	58.8235
Luapula	71	2	1	1	50	2	18	20	10	2	18	20	10
Luapula	72	1	1	0	100	8	15	23	34.7826	4	20	24	16.6667
Luapula	73	4	2	2	50	8	16	24	33.3333	7	19	26	26.9231
Luapula	74	4	4	0	100	6	21	27	22.2222	4	23	27	14.8148
Luapula	75	4	3	1	75	6	13	19	31.5789	6	14	20	30
Luapula	76	10	7	3	70	19	10	29	65.5172	16	13	29	55.1724
Luapula	77	5	3	2	60	9	25	34	26.4706	8	26	34	23.5294
Luapula	78	13	12	1	92.3077	19	9	28	67.8571	16	12	28	57.1429
Luapula	79	2	2	0	100	9	9	18	50	6	12	18	33.3333
Luapula	80	1	0	1	0	2	24	26	7.69231	3	23	26	11.5385
Muchinga	98	1	0	1	0	15	8	23	65.2174	13	10	23	56.5217
Muchinga	99	1	1	0	100	5	20	25	20	4	21	25	16
Muchinga	100	4	2	2	50	6	7	13	46.1538	9	11	20	45
Muchinga	101	1	1	0	100	3	11	14	21.4286	1	13	14	7.14286
Muchinga	102	3	2	1	66.6667	13	17	30	43.3333	9	21	30	30
Muchinga	103	3	3	0	100	8	12	20	40	11	12	23	47.8261
Muchinga	104	2	1	1	50	7	10	17	41.1765	5	13	18	27.7778
Muchinga	106	2	1	1	50	3	6	9	33.3333	2	7	9	22.2222
North-Western	111	1	1	0	100	1	13	14	7.14286	3	11	14	21.4286
North-Western	112	2	0	2	0	2	18	20	10	4	17	21	19.0476
North-Western	115	3	2	1	66.6667	4	13	17	23.5294	3	19	22	13.6364
North-Western	116	6	5	1	83.3333	11	19	30	36.6667	12	19	31	38.7097
North-Western	117	4	4	0	100	13	15	28	46.4286	16	15	31	51.6129
Northern	124	4	3	1	75	14	9	23	60.8696	12	12	24	50
Northern	125	1	1	0	100	11	19	30	36.6667	9	21	30	30
Northern	126	4	4	0	100	6	11	17	35.2941	3	13	16	18.75
Northern	127	1	1	0	100	4	15	19	21.0526	4	16	20	20
Northern	128	5	3	2	60	9	25	34	26.4706	6	29	35	17.1429
Northern	130	2	2	0	100	4	25	29	13.7931	4	26	30	13.3333
Northern	131	2	2	0	100	3	16	19	15.7895	3	16	19	15.7895
Northern	132	1	1	0	100	6	20	26	23.0769	2	25	27	7.40741
Western	148	1	0	1	0	3	33	36	8.33333	0	24	24	0
Western	149	1	0	1	0	1	36	37	2.7027	0	22	22	0
Western	158	1	1	0	100	8	27	35	22.8571	0	19	19	0
Western	162	4	3	1	75	8	24	32	25	2	15	17	11.7647
Western	164	1	0	1	0	6	31	37	16.2162	3	19	22	13.6364
Western	165	4	2	2	50	10	18	28	35.7143	4	11	15	26.6667
Western	168	1	0	1	0	4	23	27	14.8148	1	17	18	5.55556
Western	170	12	9	3	75	20	9	29	68.9655	9	7	16	56.25
Western	171	3	1	2	33.3333	7	33	40	17.5	3	24	27	11.1111
Western	176	1	1	0	100	2	37	39	5.12821	1	25	26	3.84615
Western	178	1	1	0	100	2	36	38	5.26316	0	13	13	0

## Sheet: Data 3
Province	No. samples subjected to P. falciparum whole genome capture and sequencing (*)	P. falciparum WGS retained (**)	Polygenomic infections	Monogenmic infections	Polygenomic infection prevalence (%)	PET-PCR prevalence (%)	Light Microscopy prevalence (%)
Copperbelt	41	14	9	5	64.2857	20	7.7
Eastern	38	16	14	2	87.5	15	8.7
Luapula	199	125	104	21	83.2	38	30.4
Muchinga	30	17	11	6	64.7059	27	23
North-Western	31	16	12	4	75	15	13.2
Northern	44	20	17	3	85	22	11
Western	69	30	18	12	60	20	10.4
* P. falciparum WGS from 3 provinces (Central, Lusaka, Southern) were excluded from the malaria prevalence calculation used and used in Figure 1.
** P. falciparum WGS retained : samples with >=50% of P. falciparum genome with a minimum of 5X read depth.

## Sheet: Data 4
Data	Copperbelt	Eastern	Luapula	Muchinga	North-Western	Northern	Western
Copperbelt		0.031	0.024	0.031	0.052	0.043	0.035
Eastern			0.014	0.027	0.04	0.031	0.023
Luapula				0.017	0.027	0.008	0.017
Muchinga					0.019	0.029	0.016
North-Western						0.036	0.028
Northern							0.036

## Sheet: Data 5
chr	snp_id	Genetic_Distance	pos_bp	iR	log10_pvalue	P	variant.id	EFF	Effect	Effect_Impact	Functional_Class	Codon_Change	Amino_Acid_Change	Gene_Name	Transcript_BioType	Gene_Coding	Transcript_ID	Exon_Rank.	Genotype_Number
Pf3D7_03_v3	Pf3D7_03_v3:71323	0.0528319	71323	46.5632	11.052	8.87124e-12	Pf3D7_03_v3.71323	SYNONYMOUS_CODING(LOW|SILENT|ttA/ttG|L199|ACS2|protein_coding|CODING|PF3D7_0301000.1|1)	SYNONYMOUS_CODING	LOW	SILENT	ttA/ttG	L199	ACS2	protein_coding	CODING	PF3D7_0301000.1	1	NA
Pf3D7_03_v3	Pf3D7_03_v3:71831	0.0532081	71831	85.3268	15.9546	1.11022e-16	Pf3D7_03_v3.71831	NON_SYNONYMOUS_CODING(MODERATE|MISSENSE|gGg/gAg|G30E|ACS2|protein_coding|CODING|PF3D7_0301000.1|1)	NON_SYNONYMOUS_CODING	MODERATE	MISSENSE	gGg/gAg	G30E	ACS2	protein_coding	CODING	PF3D7_0301000.1	1	NA
Pf3D7_03_v3	Pf3D7_03_v3:74112	0.0548978	74112	224.452	15.9546	1.11022e-16	Pf3D7_03_v3.74112	UPSTREAM(MODIFIER||2193||ACS2|protein_coding|CODING|PF3D7_0301000.1|)	UPSTREAM	MODIFIER		2193		ACS2	protein_coding	CODING	PF3D7_0301000.1	NA	NA
Pf3D7_03_v3	Pf3D7_03_v3:76141	0.0564007	76141	108.494	15.9546	1.11022e-16	Pf3D7_03_v3.76141	UPSTREAM(MODIFIER||4222||ACS2|protein_coding|CODING|PF3D7_0301000.1|)	UPSTREAM	MODIFIER		4222		ACS2	protein_coding	CODING	PF3D7_0301000.1	NA	NA
Pf3D7_03_v3	Pf3D7_03_v3:77174	0.0571659	77174	22.214	5.6128	2.43894e-06	Pf3D7_03_v3.77174	SYNONYMOUS_CODING(LOW|SILENT|agC/agT|S157|PF3D7_0301100|protein_coding|CODING|PF3D7_0301100.1|2)	SYNONYMOUS_CODING	LOW	SILENT	agC/agT	S157	PF3D7_0301100	protein_coding	CODING	PF3D7_0301100.1	2	NA
Pf3D7_03_v3	Pf3D7_03_v3:78721	0.0583119	78721	32.6275	7.95225	1.11623e-08	Pf3D7_03_v3.78721	NON_SYNONYMOUS_CODING(MODERATE|MISSENSE|Aac/Gac|N512D|FIKK3|protein_coding|CODING|PF3D7_0301200.1|2)	NON_SYNONYMOUS_CODING	MODERATE	MISSENSE	Aac/Gac	N512D	FIKK3	protein_coding	CODING	PF3D7_0301200.1	2	NA
Pf3D7_03_v3	Pf3D7_03_v3:81449	0.0603326	81449	23.9637	6.00802	9.81695e-07	Pf3D7_03_v3.81449	UPSTREAM(MODIFIER||1056||FIKK3|protein_coding|CODING|PF3D7_0301200.1|)	UPSTREAM	MODIFIER		1056		FIKK3	protein_coding	CODING	PF3D7_0301200.1	NA	NA
Pf3D7_03_v3	Pf3D7_03_v3:82459	0.0610807	82459	23.2859	5.85504	1.39623e-06	Pf3D7_03_v3.82459	NON_SYNONYMOUS_CODING(MODERATE|MISSENSE|tGt/tTt|C289F|PF3D7_0301300|protein_coding|CODING|PF3D7_0301300.1|2)	NON_SYNONYMOUS_CODING	MODERATE	MISSENSE	tGt/tTt	C289F	PF3D7_0301300	protein_coding	CODING	PF3D7_0301300.1	2	NA
Pf3D7_03_v3	Pf3D7_03_v3:85678	0.0634652	85678	22.214	5.6128	2.43894e-06	Pf3D7_03_v3.85678	NON_SYNONYMOUS_CODING(MODERATE|MISSENSE|gAa/gGa|E120G|PF3D7_0301400|protein_coding|CODING|PF3D7_0301400.1|2)	NON_SYNONYMOUS_CODING	MODERATE	MISSENSE	gAa/gGa	E120G	PF3D7_0301400	protein_coding	CODING	PF3D7_0301400.1	2	NA
Pf3D7_03_v3	Pf3D7_03_v3:91158	0.0675244	91158	51.9267	12.2395	5.76095e-13	Pf3D7_03_v3.91158	NON_SYNONYMOUS_CODING(MODERATE|MISSENSE|tCa/tTa|S719L|GEXP21|protein_coding|CODING|PF3D7_0301600.1|2)	NON_SYNONYMOUS_CODING	MODERATE	MISSENSE	tCa/tTa	S719L	GEXP21	protein_coding	CODING	PF3D7_0301600.1	2	NA
Pf3D7_03_v3	Pf3D7_03_v3:91560	0.0678222	91560	22.214	5.6128	2.43894e-06	Pf3D7_03_v3.91560	NON_SYNONYMOUS_CODING(MODERATE|MISSENSE|tCc/tTc|S585F|GEXP21|protein_coding|CODING|PF3D7_0301600.1|2)	NON_SYNONYMOUS_CODING	MODERATE	MISSENSE	tCc/tTc	S585F	GEXP21	protein_coding	CODING	PF3D7_0301600.1	2	NA
Pf3D7_03_v3	Pf3D7_03_v3:92778	0.0687244	92778	87.5634	15.9546	1.11022e-16	Pf3D7_03_v3.92778	NON_SYNONYMOUS_CODING(MODERATE|MISSENSE|aGa/aAa|R179K|GEXP21|protein_coding|CODING|PF3D7_0301600.1|2)	NON_SYNONYMOUS_CODING	MODERATE	MISSENSE	aGa/aAa	R179K	GEXP21	protein_coding	CODING	PF3D7_0301600.1	2	NA
Pf3D7_03_v3	Pf3D7_03_v3:96106	0.0711896	96106	80.7228	15.9546	1.11022e-16	Pf3D7_03_v3.96106	UPSTREAM(MODIFIER||2643||GEXP21|protein_coding|CODING|PF3D7_0301600.1|)	UPSTREAM	MODIFIER		2643		GEXP21	protein_coding	CODING	PF3D7_0301600.1	NA	NA
Pf3D7_03_v3	Pf3D7_03_v3:96107	0.0711904	96107	356.238	15.9546	1.11022e-16	Pf3D7_03_v3.96107	UPSTREAM(MODIFIER||2644||GEXP21|protein_coding|CODING|PF3D7_0301600.1|)	UPSTREAM	MODIFIER		2644		GEXP21	protein_coding	CODING	PF3D7_0301600.1	NA	NA
Pf3D7_03_v3	Pf3D7_03_v3:97476	0.0722044	97476	151.322	15.9546	1.11022e-16	Pf3D7_03_v3.97476	UPSTREAM(MODIFIER||4013||GEXP21|protein_coding|CODING|PF3D7_0301600.1|)	UPSTREAM	MODIFIER		4013		GEXP21	protein_coding	CODING	PF3D7_0301600.1	NA	NA
Pf3D7_03_v3	Pf3D7_03_v3:102065	0.0756037	102065	66.126	15.3525	4.44089e-16	Pf3D7_03_v3.102065	UPSTREAM(MODIFIER||4158||PF3D7_0301700|protein_coding|CODING|PF3D7_0301700.1|)	UPSTREAM	MODIFIER		4158		PF3D7_0301700	protein_coding	CODING	PF3D7_0301700.1	NA	NA
Pf3D7_03_v3	Pf3D7_03_v3:105102	0.0778533	105102	71.3218	15.9546	1.11022e-16	Pf3D7_03_v3.105102	NON_SYNONYMOUS_CODING(MODERATE|MISSENSE|Tta/Gta|L199V|PF3D7_0301800|protein_coding|CODING|PF3D7_0301800.1|2)	NON_SYNONYMOUS_CODING	MODERATE	MISSENSE	Tta/Gta	L199V	PF3D7_0301800	protein_coding	CODING	PF3D7_0301800.1	2	NA
Pf3D7_03_v3	Pf3D7_03_v3:106453	0.0788541	106453	51.2356	12.0866	8.19234e-13	Pf3D7_03_v3.106453	SYNONYMOUS_CODING(LOW|SILENT|aaG/aaA|K219|PF3D7_0301900|protein_coding|CODING|PF3D7_0301900.1|1)	SYNONYMOUS_CODING	LOW	SILENT	aaG/aaA	K219	PF3D7_0301900	protein_coding	CODING	PF3D7_0301900.1	1	NA
Pf3D7_03_v3	Pf3D7_03_v3:108570	0.0804222	108570	24.7205	6.17866	6.6274e-07	Pf3D7_03_v3.108570	SYNONYMOUS_CODING(LOW|SILENT|agG/agA|R437|PRP46|protein_coding|CODING|PF3D7_0302000.1|1)	SYNONYMOUS_CODING	LOW	SILENT	agG/agA	R437	PRP46	protein_coding	CODING	PF3D7_0302000.1	1	NA
Pf3D7_03_v3	Pf3D7_03_v3:108693	0.0805133	108693	80.8356	15.9546	1.11022e-16	Pf3D7_03_v3.108693	SYNONYMOUS_CODING(LOW|SILENT|gtG/gtA|V396|PRP46|protein_coding|CODING|PF3D7_0302000.1|1)	SYNONYMOUS_CODING	LOW	SILENT	gtG/gtA	V396	PRP46	protein_coding	CODING	PF3D7_0302000.1	1	NA
Pf3D7_03_v3	Pf3D7_03_v3:108717	0.0805311	108717	21.1565	5.37339	4.23267e-06	Pf3D7_03_v3.108717	SYNONYMOUS_CODING(LOW|SILENT|ggA/ggG|G388|PRP46|protein_coding|CODING|PF3D7_0302000.1|1)	SYNONYMOUS_CODING	LOW	SILENT	ggA/ggG	G388	PRP46	protein_coding	CODING	PF3D7_0302000.1	1	NA
Pf3D7_03_v3	Pf3D7_03_v3:109680	0.0812444	109680	33.3698	8.11805	7.61983e-09	Pf3D7_03_v3.109680	SYNONYMOUS_CODING(LOW|SILENT|aaT/aaC|N67|PRP46|protein_coding|CODING|PF3D7_0302000.1|1)	SYNONYMOUS_CODING	LOW	SILENT	aaT/aaC	N67	PRP46	protein_coding	CODING	PF3D7_0302000.1	1	NA
Pf3D7_03_v3	Pf3D7_03_v3:115078	0.085243	115078	49.6803	11.7424	1.80955e-12	Pf3D7_03_v3.115078	NON_SYNONYMOUS_CODING(MODERATE|MISSENSE|Aca/Gca|T337A|SRPK1|protein_coding|CODING|PF3D7_0302100.1|1)	NON_SYNONYMOUS_CODING	MODERATE	MISSENSE	Aca/Gca	T337A	SRPK1	protein_coding	CODING	PF3D7_0302100.1	1	NA
Pf3D7_03_v3	Pf3D7_03_v3:115079	0.0852437	115079	49.6803	11.7424	1.80955e-12	Pf3D7_03_v3.115079	NON_SYNONYMOUS_CODING(MODERATE|MISSENSE|aCa/aTa|T337I|SRPK1|protein_coding|CODING|PF3D7_0302100.1|1)	NON_SYNONYMOUS_CODING	MODERATE	MISSENSE	aCa/aTa	T337I	SRPK1	protein_coding	CODING	PF3D7_0302100.1	1	NA
Pf3D7_03_v3	Pf3D7_03_v3:117471	0.0870156	117471	137.048	15.9546	1.11022e-16	Pf3D7_03_v3.117471	NON_SYNONYMOUS_CODING(MODERATE|MISSENSE|aaC/aaA|N1134K|SRPK1|protein_coding|CODING|PF3D7_0302100.1|1)	NON_SYNONYMOUS_CODING	MODERATE	MISSENSE	aaC/aaA	N1134K	SRPK1	protein_coding	CODING	PF3D7_0302100.1	1	NA
Pf3D7_03_v3	Pf3D7_03_v3:117765	0.0872333	117765	42.9112	10.242	5.72825e-11	Pf3D7_03_v3.117765	SYNONYMOUS_CODING(LOW|SILENT|atC/atA|I1232|SRPK1|protein_coding|CODING|PF3D7_0302100.1|1)	SYNONYMOUS_CODING	LOW	SILENT	atC/atA	I1232	SRPK1	protein_coding	CODING	PF3D7_0302100.1	1	NA
Pf3D7_03_v3	Pf3D7_03_v3:117866	0.0873081	117866	32.6275	7.95225	1.11623e-08	Pf3D7_03_v3.117866	NON_SYNONYMOUS_CODING(MODERATE|MISSENSE|gAt/gGt|D1266G|SRPK1|protein_coding|CODING|PF3D7_0302100.1|1)	NON_SYNONYMOUS_CODING	MODERATE	MISSENSE	gAt/gGt	D1266G	SRPK1	protein_coding	CODING	PF3D7_0302100.1	1	NA
Pf3D7_03_v3	Pf3D7_03_v3:118001	0.0874081	118001	80.8356	15.9546	1.11022e-16	Pf3D7_03_v3.118001	NON_SYNONYMOUS_CODING(MODERATE|MISSENSE|aTt/aAt|I1311N|SRPK1|protein_coding|CODING|PF3D7_0302100.1|1)	NON_SYNONYMOUS_CODING	MODERATE	MISSENSE	aTt/aAt	I1311N	SRPK1	protein_coding	CODING	PF3D7_0302100.1	1	NA
Pf3D7_03_v3	Pf3D7_03_v3:118067	0.087457	118067	24.7507	6.18545	6.5246e-07	Pf3D7_03_v3.118067	NON_SYNONYMOUS_CODING(MODERATE|MISSENSE|aAc/aCc|N1333T|SRPK1|protein_coding|CODING|PF3D7_0302100.1|1)	NON_SYNONYMOUS_CODING	MODERATE	MISSENSE	aAc/aCc	N1333T	SRPK1	protein_coding	CODING	PF3D7_0302100.1	1	NA
Pf3D7_03_v3	Pf3D7_03_v3:118075	0.087463	118075	59.3569	13.8827	1.31006e-14	Pf3D7_03_v3.118075	NON_SYNONYMOUS_CODING(MODERATE|MISSENSE|Gca/Aca|A1336T|SRPK1|protein_coding|CODING|PF3D7_0302100.1|1)	NON_SYNONYMOUS_CODING	MODERATE	MISSENSE	Gca/Aca	A1336T	SRPK1	protein_coding	CODING	PF3D7_0302100.1	1	NA
Pf3D7_03_v3	Pf3D7_03_v3:118122	0.0874978	118122	22.214	5.6128	2.43894e-06	Pf3D7_03_v3.118122	UPSTREAM(MODIFIER||1336||CLAG3.2|protein_coding|CODING|PF3D7_0302200.1|)	UPSTREAM	MODIFIER		1336		CLAG3.2	protein_coding	CODING	PF3D7_0302200.1	NA	NA
Pf3D7_03_v3	Pf3D7_03_v3:118148	0.087517	118148	59.3569	13.8827	1.31006e-14	Pf3D7_03_v3.118148	UPSTREAM(MODIFIER||1310||CLAG3.2|protein_coding|CODING|PF3D7_0302200.1|)	UPSTREAM	MODIFIER		1310		CLAG3.2	protein_coding	CODING	PF3D7_0302200.1	NA	NA
Pf3D7_03_v3	Pf3D7_03_v3:119398	0.088443	119398	48.1409	11.4016	3.96672e-12	Pf3D7_03_v3.119398	UPSTREAM(MODIFIER||60||CLAG3.2|protein_coding|CODING|PF3D7_0302200.1|)	UPSTREAM	MODIFIER		60		CLAG3.2	protein_coding	CODING	PF3D7_0302200.1	NA	NA
Pf3D7_03_v3	Pf3D7_03_v3:119829	0.0887622	119829	35.6054	8.61686	2.41622e-09	Pf3D7_03_v3.119829	SYNONYMOUS_CODING(LOW|SILENT|ccT/ccC|P124|CLAG3.2|protein_coding|CODING|PF3D7_0302200.1|1)	SYNONYMOUS_CODING	LOW	SILENT	ccT/ccC	P124	CLAG3.2	protein_coding	CODING	PF3D7_0302200.1	1	NA
Pf3D7_03_v3	Pf3D7_03_v3:119943	0.0888467	119943	90.7787	15.9546	1.11022e-16	Pf3D7_03_v3.119943	SYNONYMOUS_CODING(LOW|SILENT|atT/atA|I162|CLAG3.2|protein_coding|CODING|PF3D7_0302200.1|1)	SYNONYMOUS_CODING	LOW	SILENT	atT/atA	I162	CLAG3.2	protein_coding	CODING	PF3D7_0302200.1	1	NA
Pf3D7_03_v3	Pf3D7_03_v3:120009	0.0888956	120009	24.8872	6.21621	6.07835e-07	Pf3D7_03_v3.120009	SYNONYMOUS_CODING(LOW|SILENT|gaT/gaC|D184|CLAG3.2|protein_coding|CODING|PF3D7_0302200.1|1)	SYNONYMOUS_CODING	LOW	SILENT	gaT/gaC	D184	CLAG3.2	protein_coding	CODING	PF3D7_0302200.1	1	NA
Pf3D7_03_v3	Pf3D7_03_v3:120535	0.0892852	120535	37.068	8.9428	1.14078e-09	Pf3D7_03_v3.120535	SYNONYMOUS_CODING(LOW|SILENT|aaG/aaA|K329|CLAG3.2|protein_coding|CODING|PF3D7_0302200.1|2)	SYNONYMOUS_CODING	LOW	SILENT	aaG/aaA	K329	CLAG3.2	protein_coding	CODING	PF3D7_0302200.1	2	NA
Pf3D7_03_v3	Pf3D7_03_v3:121284	0.08984	121284	54.8887	12.8943	1.27565e-13	Pf3D7_03_v3.121284	NON_SYNONYMOUS_CODING(MODERATE|MISSENSE|Gat/Aat|D506N|CLAG3.2|protein_coding|CODING|PF3D7_0302200.1|4)	NON_SYNONYMOUS_CODING	MODERATE	MISSENSE	Gat/Aat	D506N	CLAG3.2	protein_coding	CODING	PF3D7_0302200.1	4	NA
Pf3D7_03_v3	Pf3D7_03_v3:121312	0.0898607	121312	54.9336	12.9042	1.24678e-13	Pf3D7_03_v3.121312	NON_SYNONYMOUS_CODING(MODERATE|MISSENSE|aGc/aAc|S515N|CLAG3.2|protein_coding|CODING|PF3D7_0302200.1|4)	NON_SYNONYMOUS_CODING	MODERATE	MISSENSE	aGc/aAc	S515N	CLAG3.2	protein_coding	CODING	PF3D7_0302200.1	4	NA
Pf3D7_03_v3	Pf3D7_03_v3:121314	0.0898622	121314	54.9336	12.9042	1.24678e-13	Pf3D7_03_v3.121314	NON_SYNONYMOUS_CODING(MODERATE|MISSENSE|Tta/Ata|L516I|CLAG3.2|protein_coding|CODING|PF3D7_0302200.1|4)	NON_SYNONYMOUS_CODING	MODERATE	MISSENSE	Tta/Ata	L516I	CLAG3.2	protein_coding	CODING	PF3D7_0302200.1	4	NA
Pf3D7_03_v3	Pf3D7_03_v3:121885	0.0902852	121885	62.1724	14.5074	3.10862e-15	Pf3D7_03_v3.121885	NON_SYNONYMOUS_CODING(MODERATE|MISSENSE|aAa/aGa|K617R|CLAG3.2|protein_coding|CODING|PF3D7_0302200.1|6)	NON_SYNONYMOUS_CODING	MODERATE	MISSENSE	aAa/aGa	K617R	CLAG3.2	protein_coding	CODING	PF3D7_0302200.1	6	NA
Pf3D7_03_v3	Pf3D7_03_v3:122057	0.0904126	122057	76.5615	15.9546	1.11022e-16	Pf3D7_03_v3.122057	NON_SYNONYMOUS_CODING(MODERATE|MISSENSE|Ata/Gta|I642V|CLAG3.2|protein_coding|CODING|PF3D7_0302200.1|7)	NON_SYNONYMOUS_CODING	MODERATE	MISSENSE	Ata/Gta	I642V	CLAG3.2	protein_coding	CODING	PF3D7_0302200.1	7	NA
Pf3D7_03_v3	Pf3D7_03_v3:122387	0.090657	122387	20.5072	5.22617	5.94058e-06	Pf3D7_03_v3.122387	SYNONYMOUS_CODING(LOW|SILENT|ttC/ttT|F703|CLAG3.2|protein_coding|CODING|PF3D7_0302200.1|8)	SYNONYMOUS_CODING	LOW	SILENT	ttC/ttT	F703	CLAG3.2	protein_coding	CODING	PF3D7_0302200.1	8	NA
Pf3D7_03_v3	Pf3D7_03_v3:122394	0.0906622	122394	55.8443	13.1052	7.84928e-14	Pf3D7_03_v3.122394	SYNONYMOUS_CODING(LOW|SILENT|Tta/Cta|L706|CLAG3.2|protein_coding|CODING|PF3D7_0302200.1|8)	SYNONYMOUS_CODING	LOW	SILENT	Tta/Cta	L706	CLAG3.2	protein_coding	CODING	PF3D7_0302200.1	8	NA
Pf3D7_03_v3	Pf3D7_03_v3:122447	0.0907015	122447	28.0887	6.936	1.15878e-07	Pf3D7_03_v3.122447	SYNONYMOUS_CODING(LOW|SILENT|ctC/ctT|L723|CLAG3.2|protein_coding|CODING|PF3D7_0302200.1|8)	SYNONYMOUS_CODING	LOW	SILENT	ctC/ctT	L723	CLAG3.2	protein_coding	CODING	PF3D7_0302200.1	8	NA
Pf3D7_03_v3	Pf3D7_03_v3:122609	0.0908215	122609	121.607	15.9546	1.11022e-16	Pf3D7_03_v3.122609	SYNONYMOUS_CODING(LOW|SILENT|atT/atC|I777|CLAG3.2|protein_coding|CODING|PF3D7_0302200.1|8)	SYNONYMOUS_CODING	LOW	SILENT	atT/atC	I777	CLAG3.2	protein_coding	CODING	PF3D7_0302200.1	8	NA
Pf3D7_03_v3	Pf3D7_03_v3:123691	0.091623	123691	33.6066	8.17094	6.74629e-09	Pf3D7_03_v3.123691	SYNONYMOUS_CODING(LOW|SILENT|gcT/gcG|A1069|CLAG3.2|protein_coding|CODING|PF3D7_0302200.1|9)	SYNONYMOUS_CODING	LOW	SILENT	gcT/gcG	A1069	CLAG3.2	protein_coding	CODING	PF3D7_0302200.1	9	NA
Pf3D7_03_v3	Pf3D7_03_v3:123701	0.0916304	123701	19.6502	5.03155	9.29937e-06	Pf3D7_03_v3.123701	NON_SYNONYMOUS_CODING(MODERATE|MISSENSE|Gcc/Acc|A1073T|CLAG3.2|protein_coding|CODING|PF3D7_0302200.1|9)	NON_SYNONYMOUS_CODING	MODERATE	MISSENSE	Gcc/Acc	A1073T	CLAG3.2	protein_coding	CODING	PF3D7_0302200.1	9	NA
Pf3D7_03_v3	Pf3D7_03_v3:123886	0.0917674	123886	20.3104	5.18149	6.58429e-06	Pf3D7_03_v3.123886	SYNONYMOUS_CODING(LOW|SILENT|tcT/tcC|S1134|CLAG3.2|protein_coding|CODING|PF3D7_0302200.1|9)	SYNONYMOUS_CODING	LOW	SILENT	tcT/tcC	S1134	CLAG3.2	protein_coding	CODING	PF3D7_0302200.1	9	NA
Pf3D7_03_v3	Pf3D7_03_v3:123890	0.0917704	123890	32.6235	7.95136	1.11852e-08	Pf3D7_03_v3.123890	NON_SYNONYMOUS_CODING(MODERATE|MISSENSE|Caa/Gaa|Q1136E|CLAG3.2|protein_coding|CODING|PF3D7_0302200.1|9)	NON_SYNONYMOUS_CODING	MODERATE	MISSENSE	Caa/Gaa	Q1136E	CLAG3.2	protein_coding	CODING	PF3D7_0302200.1	9	NA
Pf3D7_03_v3	Pf3D7_03_v3:124720	0.0923852	124720	60.6859	14.1764	6.66134e-15	Pf3D7_03_v3.124720	SYNONYMOUS_CODING(LOW|SILENT|atC/atA|I1412|CLAG3.2|protein_coding|CODING|PF3D7_0302200.1|9)	SYNONYMOUS_CODING	LOW	SILENT	atC/atA	I1412	CLAG3.2	protein_coding	CODING	PF3D7_0302200.1	9	NA
Pf3D7_03_v3	Pf3D7_03_v3:124721	0.0923859	124721	60.6859	14.1764	6.66134e-15	Pf3D7_03_v3.124721	NON_SYNONYMOUS_CODING(MODERATE|MISSENSE|Gca/Tca|A1413S|CLAG3.2|protein_coding|CODING|PF3D7_0302200.1|9)	NON_SYNONYMOUS_CODING	MODERATE	MISSENSE	Gca/Tca	A1413S	CLAG3.2	protein_coding	CODING	PF3D7_0302200.1	9	NA
Pf3D7_03_v3	Pf3D7_03_v3:124830	0.0924667	124830	39.5888	9.5038	3.13474e-10	Pf3D7_03_v3.124830	DOWNSTREAM(MODIFIER||95||CLAG3.2|protein_coding|CODING|PF3D7_0302200.1|)	DOWNSTREAM	MODIFIER		95		CLAG3.2	protein_coding	CODING	PF3D7_0302200.1	NA	NA
Pf3D7_03_v3	Pf3D7_03_v3:128163	0.0949356	128163	25.622	6.38166	4.15276e-07	Pf3D7_03_v3.128163	DOWNSTREAM(MODIFIER||3428||CLAG3.2|protein_coding|CODING|PF3D7_0302200.1|)	DOWNSTREAM	MODIFIER		3428		CLAG3.2	protein_coding	CODING	PF3D7_0302200.1	NA	NA
Pf3D7_03_v3	Pf3D7_03_v3:129161	0.0956748	129161	30.2175	7.41317	3.86214e-08	Pf3D7_03_v3.129161	DOWNSTREAM(MODIFIER||4426||CLAG3.2|protein_coding|CODING|PF3D7_0302200.1|)	DOWNSTREAM	MODIFIER		4426		CLAG3.2	protein_coding	CODING	PF3D7_0302200.1	NA	NA
Pf3D7_03_v3	Pf3D7_03_v3:129584	0.0959881	129584	27.3424	6.76845	1.70433e-07	Pf3D7_03_v3.129584	DOWNSTREAM(MODIFIER||4849||CLAG3.2|protein_coding|CODING|PF3D7_0302200.1|)	DOWNSTREAM	MODIFIER		4849		CLAG3.2	protein_coding	CODING	PF3D7_0302200.1	NA	NA
Pf3D7_03_v3	Pf3D7_03_v3:129646	0.0960341	129646	23.8042	5.97203	1.06651e-06	Pf3D7_03_v3.129646	DOWNSTREAM(MODIFIER||4911||CLAG3.2|protein_coding|CODING|PF3D7_0302200.1|)	DOWNSTREAM	MODIFIER		4911		CLAG3.2	protein_coding	CODING	PF3D7_0302200.1	NA	NA
Pf3D7_03_v3	Pf3D7_03_v3:129701	0.0960748	129701	97.3697	15.9546	1.11022e-16	Pf3D7_03_v3.129701	DOWNSTREAM(MODIFIER||4966||CLAG3.2|protein_coding|CODING|PF3D7_0302200.1|)	DOWNSTREAM	MODIFIER		4966		CLAG3.2	protein_coding	CODING	PF3D7_0302200.1	NA	NA
Pf3D7_03_v3	Pf3D7_03_v3:129706	0.0960785	129706	34.3974	8.34745	4.49312e-09	Pf3D7_03_v3.129706	DOWNSTREAM(MODIFIER||4971||CLAG3.2|protein_coding|CODING|PF3D7_0302200.1|)	DOWNSTREAM	MODIFIER		4971		CLAG3.2	protein_coding	CODING	PF3D7_0302200.1	NA	NA
Pf3D7_03_v3	Pf3D7_03_v3:129931	0.0962452	129931	29.8342	7.32733	4.70618e-08	Pf3D7_03_v3.129931	DOWNSTREAM(MODIFIER||2401||PF3D7_0302400|lincRNA|NON_CODING|PF3D7_0302400.1|)	DOWNSTREAM	MODIFIER		2401		PF3D7_0302400	lincRNA	NON_CODING	PF3D7_0302400.1	NA	NA
Pf3D7_03_v3	Pf3D7_03_v3:130055	0.096337	130055	21.3848	5.42512	3.75736e-06	Pf3D7_03_v3.130055	DOWNSTREAM(MODIFIER||2277||PF3D7_0302400|lincRNA|NON_CODING|PF3D7_0302400.1|)	DOWNSTREAM	MODIFIER		2277		PF3D7_0302400	lincRNA	NON_CODING	PF3D7_0302400.1	NA	NA
Pf3D7_03_v3	Pf3D7_03_v3:130084	0.0963585	130084	20.2727	5.17294	6.71529e-06	Pf3D7_03_v3.130084	DOWNSTREAM(MODIFIER||2248||PF3D7_0302400|lincRNA|NON_CODING|PF3D7_0302400.1|)	DOWNSTREAM	MODIFIER		2248		PF3D7_0302400	lincRNA	NON_CODING	PF3D7_0302400.1	NA	NA
Pf3D7_03_v3	Pf3D7_03_v3:130099	0.0963696	130099	21.6312	5.48092	3.30434e-06	Pf3D7_03_v3.130099	DOWNSTREAM(MODIFIER||2233||PF3D7_0302400|lincRNA|NON_CODING|PF3D7_0302400.1|)	DOWNSTREAM	MODIFIER		2233		PF3D7_0302400	lincRNA	NON_CODING	PF3D7_0302400.1	NA	NA
Pf3D7_03_v3	Pf3D7_03_v3:132693	0.0982911	132693	167.264	15.9546	1.11022e-16	Pf3D7_03_v3.132693	UPSTREAM(MODIFIER||2458||PF3D7_0302300|transcribed_processed_pseudogene|NON_CODING|PF3D7_0302300.1|)	UPSTREAM	MODIFIER		2458		PF3D7_0302300	transcribed_processed_pseudogene	NON_CODING	PF3D7_0302300.1	NA	NA
Pf3D7_03_v3	Pf3D7_03_v3:135622	0.100461	135622	20.1228	5.13892	7.26241e-06	Pf3D7_03_v3.135622	NON_SYNONYMOUS_CODING(MODERATE|MISSENSE|Cat/Tat|H69Y|CLAG3.1|protein_coding|CODING|PF3D7_0302500.1|1)	NON_SYNONYMOUS_CODING	MODERATE	MISSENSE	Cat/Tat	H69Y	CLAG3.1	protein_coding	CODING	PF3D7_0302500.1	1	NA
Pf3D7_03_v3	Pf3D7_03_v3:139720	0.103496	139720	22.9422	5.77743	1.66943e-06	Pf3D7_03_v3.139720	NON_SYNONYMOUS_CODING(MODERATE|MISSENSE|tTt/tAt|F1105Y|CLAG3.1|protein_coding|CODING|PF3D7_0302500.1|9)	NON_SYNONYMOUS_CODING	MODERATE	MISSENSE	tTt/tAt	F1105Y	CLAG3.1	protein_coding	CODING	PF3D7_0302500.1	9	NA
Pf3D7_03_v3	Pf3D7_03_v3:140739	0.104251	140739	39.5691	9.49941	3.16659e-10	Pf3D7_03_v3.140739	UPSTREAM(MODIFIER||817||ABCB4|protein_coding|CODING|PF3D7_0302600.1|)	UPSTREAM	MODIFIER		817		ABCB4	protein_coding	CODING	PF3D7_0302600.1	NA	NA
Pf3D7_04_v3	Pf3D7_04_v3:633526	0.469279	633526	19.8309	5.0726	8.46059e-06	Pf3D7_04_v3.633526	UPSTREAM(MODIFIER||400||PF3D7_0414000|protein_coding|CODING|PF3D7_0414000.1|)	UPSTREAM	MODIFIER		400		PF3D7_0414000	protein_coding	CODING	PF3D7_0414000.1	NA	NA
Pf3D7_06_v3	Pf3D7_06_v3:756148	0.56011	756148	21.1202	5.36517	4.31353e-06	Pf3D7_06_v3.756148	UPSTREAM(MODIFIER||2461||PF3D7_0618000|protein_coding|CODING|PF3D7_0618000.1|)	UPSTREAM	MODIFIER		2461		PF3D7_0618000	protein_coding	CODING	PF3D7_0618000.1	NA	NA
Pf3D7_06_v3	Pf3D7_06_v3:770137	0.570472	770137	31.301	7.65568	2.20965e-08	Pf3D7_06_v3.770137	UPSTREAM(MODIFIER||4645||PF3D7_0618200|protein_coding|CODING|PF3D7_0618200.1|)	UPSTREAM	MODIFIER		4645		PF3D7_0618200	protein_coding	CODING	PF3D7_0618200.1	NA	NA
Pf3D7_06_v3	Pf3D7_06_v3:774384	0.573618	774384	23.4973	5.90278	1.25091e-06	Pf3D7_06_v3.774384	UPSTREAM(MODIFIER||1878||PF3D7_0618400|protein_coding|CODING|PF3D7_0618400.1|)	UPSTREAM	MODIFIER		1878		PF3D7_0618400	protein_coding	CODING	PF3D7_0618400.1	NA	NA
Pf3D7_06_v3	Pf3D7_06_v3:776066	0.574864	776066	23.3151	5.86165	1.37516e-06	Pf3D7_06_v3.776066	NON_SYNONYMOUS_CODING(MODERATE|MISSENSE|Gat/Aat|D247N|ROM10|protein_coding|CODING|PF3D7_0618600.1|8)	NON_SYNONYMOUS_CODING	MODERATE	MISSENSE	Gat/Aat	D247N	ROM10	protein_coding	CODING	PF3D7_0618600.1	8	NA
Pf3D7_06_v3	Pf3D7_06_v3:784337	0.58099	784337	31.301	7.65568	2.20965e-08	Pf3D7_06_v3.784337	UPSTREAM(MODIFIER||1041||PF3D7_0618800|protein_coding|CODING|PF3D7_0618800.1|)	UPSTREAM	MODIFIER		1041		PF3D7_0618800	protein_coding	CODING	PF3D7_0618800.1	NA	NA
Pf3D7_06_v3	Pf3D7_06_v3:795136	0.58899	795136	23.4871	5.90049	1.25752e-06	Pf3D7_06_v3.795136	UPSTREAM(MODIFIER||2075||PF3D7_0619100|protein_coding|CODING|PF3D7_0619100.1|)	UPSTREAM	MODIFIER		2075		PF3D7_0619100	protein_coding	CODING	PF3D7_0619100.1	NA	NA
Pf3D7_06_v3	Pf3D7_06_v3:799289	0.592066	799289	26.3722	6.55042	2.81569e-07	Pf3D7_06_v3.799289	UPSTREAM(MODIFIER||3264||PF3D7_0619000|protein_coding|CODING|PF3D7_0619000.2|)	UPSTREAM	MODIFIER		3264		PF3D7_0619000	protein_coding	CODING	PF3D7_0619000.2	NA	NA
Pf3D7_06_v3	Pf3D7_06_v3:1081929	0.801429	1081929	43.7143	10.4202	3.79993e-11	Pf3D7_06_v3.1081929	UPSTREAM(MODIFIER||981||PF3D7_0626900|protein_coding|CODING|PF3D7_0626900.1|)	UPSTREAM	MODIFIER		981		PF3D7_0626900	protein_coding	CODING	PF3D7_0626900.1	NA	NA
Pf3D7_06_v3	Pf3D7_06_v3:1085470	0.804052	1085470	21.5431	5.46097	3.45963e-06	Pf3D7_06_v3.1085470	UPSTREAM(MODIFIER||630||PF3D7_0627000|protein_coding|CODING|PF3D7_0627000.1|)	UPSTREAM	MODIFIER		630		PF3D7_0627000	protein_coding	CODING	PF3D7_0627000.1	NA	NA
Pf3D7_06_v3	Pf3D7_06_v3:1091362	0.808416	1091362	21.5366	5.4595	3.47133e-06	Pf3D7_06_v3.1091362	NON_SYNONYMOUS_CODING(MODERATE|MISSENSE|Gcc/Tcc|A725S|PF3D7_0627100|protein_coding|CODING|PF3D7_0627100.1|1)	NON_SYNONYMOUS_CODING	MODERATE	MISSENSE	Gcc/Tcc	A725S	PF3D7_0627100	protein_coding	CODING	PF3D7_0627100.1	1	NA
Pf3D7_06_v3	Pf3D7_06_v3:1092754	0.809447	1092754	33.5069	8.14867	7.1012e-09	Pf3D7_06_v3.1092754	NON_SYNONYMOUS_CODING(MODERATE|MISSENSE|Aca/Cca|T1189P|PF3D7_0627100|protein_coding|CODING|PF3D7_0627100.1|1)	NON_SYNONYMOUS_CODING	MODERATE	MISSENSE	Aca/Cca	T1189P	PF3D7_0627100	protein_coding	CODING	PF3D7_0627100.1	1	NA
Pf3D7_06_v3	Pf3D7_06_v3:1095325	0.811352	1095325	28.5172	7.03213	9.28698e-08	Pf3D7_06_v3.1095325	NON_SYNONYMOUS_CODING(MODERATE|MISSENSE|atG/atA|M109I|PF3D7_0627200|protein_coding|CODING|PF3D7_0627200.1|6)	NON_SYNONYMOUS_CODING	MODERATE	MISSENSE	atG/atA	M109I	PF3D7_0627200	protein_coding	CODING	PF3D7_0627200.1	6	NA
Pf3D7_06_v3	Pf3D7_06_v3:1100190	0.814956	1100190	31.7544	7.75709	1.74949e-08	Pf3D7_06_v3.1100190	UPSTREAM(MODIFIER||3817||PF3D7_0627200|protein_coding|CODING|PF3D7_0627200.1|)	UPSTREAM	MODIFIER		3817		PF3D7_0627200	protein_coding	CODING	PF3D7_0627200.1	NA	NA
Pf3D7_06_v3	Pf3D7_06_v3:1113206	0.824597	1113206	41.2453	9.87201	1.34274e-10	Pf3D7_06_v3.1113206	DOWNSTREAM(MODIFIER||1566||PF3D7_0627700|protein_coding|CODING|PF3D7_0627700.1|)	DOWNSTREAM	MODIFIER		1566		PF3D7_0627700	protein_coding	CODING	PF3D7_0627700.1	NA	NA
Pf3D7_06_v3	Pf3D7_06_v3:1114440	0.825511	1114440	35.5056	8.59461	2.54323e-09	Pf3D7_06_v3.1114440	DOWNSTREAM(MODIFIER||2800||PF3D7_0627700|protein_coding|CODING|PF3D7_0627700.1|)	DOWNSTREAM	MODIFIER		2800		PF3D7_0627700	protein_coding	CODING	PF3D7_0627700.1	NA	NA
Pf3D7_06_v3	Pf3D7_06_v3:1114625	0.825648	1114625	23.0901	5.81083	1.54587e-06	Pf3D7_06_v3.1114625	SYNONYMOUS_CODING(LOW|SILENT|tcT/tcG|S971|ACS|protein_coding|CODING|PF3D7_0627800.1|1)	SYNONYMOUS_CODING	LOW	SILENT	tcT/tcG	S971	ACS	protein_coding	CODING	PF3D7_0627800.1	1	NA
Pf3D7_06_v3	Pf3D7_06_v3:1115631	0.826393	1115631	254.686	15.9546	1.11022e-16	Pf3D7_06_v3.1115631	NON_SYNONYMOUS_CODING(MODERATE|MISSENSE|aGt/aAt|S636N|ACS|protein_coding|CODING|PF3D7_0627800.1|1)	NON_SYNONYMOUS_CODING	MODERATE	MISSENSE	aGt/aAt	S636N	ACS	protein_coding	CODING	PF3D7_0627800.1	1	NA
Pf3D7_06_v3	Pf3D7_06_v3:1116992	0.827401	1116992	254.686	15.9546	1.11022e-16	Pf3D7_06_v3.1116992	SYNONYMOUS_CODING(LOW|SILENT|tcT/tcC|S182|ACS|protein_coding|CODING|PF3D7_0627800.1|1)	SYNONYMOUS_CODING	LOW	SILENT	tcT/tcC	S182	ACS	protein_coding	CODING	PF3D7_0627800.1	1	NA
Pf3D7_06_v3	Pf3D7_06_v3:1117495	0.827774	1117495	45.8938	10.9036	1.24841e-11	Pf3D7_06_v3.1117495	NON_SYNONYMOUS_CODING(MODERATE|MISSENSE|Tct/Cct|S15P|ACS|protein_coding|CODING|PF3D7_0627800.1|1)	NON_SYNONYMOUS_CODING	MODERATE	MISSENSE	Tct/Cct	S15P	ACS	protein_coding	CODING	PF3D7_0627800.1	1	NA
Pf3D7_06_v3	Pf3D7_06_v3:1119282	0.829098	1119282	34.375	8.34243	4.54534e-09	Pf3D7_06_v3.1119282	UPSTREAM(MODIFIER||1745||ACS|protein_coding|CODING|PF3D7_0627800.1|)	UPSTREAM	MODIFIER		1745		ACS	protein_coding	CODING	PF3D7_0627800.1	NA	NA
Pf3D7_06_v3	Pf3D7_06_v3:1120506	0.830004	1120506	22.5571	5.69039	2.03992e-06	Pf3D7_06_v3.1120506	SYNONYMOUS_CODING(LOW|SILENT|tcG/tcT|S216|POP4|protein_coding|CODING|PF3D7_0627900.1|2)	SYNONYMOUS_CODING	LOW	SILENT	tcG/tcT	S216	POP4	protein_coding	CODING	PF3D7_0627900.1	2	NA
Pf3D7_06_v3	Pf3D7_06_v3:1125593	0.833773	1125593	22.5571	5.69039	2.03992e-06	Pf3D7_06_v3.1125593	NON_SYNONYMOUS_CODING(MODERATE|MISSENSE|Cta/Gta|L9358V|PF3D7_0628100|protein_coding|CODING|PF3D7_0628100.1|1)	NON_SYNONYMOUS_CODING	MODERATE	MISSENSE	Cta/Gta	L9358V	PF3D7_0628100	protein_coding	CODING	PF3D7_0628100.1	1	NA
Pf3D7_06_v3	Pf3D7_06_v3:1127472	0.835164	1127472	254.686	15.9546	1.11022e-16	Pf3D7_06_v3.1127472	SYNONYMOUS_CODING(LOW|SILENT|agG/agA|R8731|PF3D7_0628100|protein_coding|CODING|PF3D7_0628100.1|1)	SYNONYMOUS_CODING	LOW	SILENT	agG/agA	R8731	PF3D7_0628100	protein_coding	CODING	PF3D7_0628100.1	1	NA
Pf3D7_06_v3	Pf3D7_06_v3:1130698	0.837554	1130698	20.001	5.11126	7.74002e-06	Pf3D7_06_v3.1130698	NON_SYNONYMOUS_CODING(MODERATE|MISSENSE|cGa/cCa|R7656P|PF3D7_0628100|protein_coding|CODING|PF3D7_0628100.1|1)	NON_SYNONYMOUS_CODING	MODERATE	MISSENSE	cGa/cCa	R7656P	PF3D7_0628100	protein_coding	CODING	PF3D7_0628100.1	1	NA
Pf3D7_06_v3	Pf3D7_06_v3:1134020	0.840015	1134020	39.0118	9.37546	4.21253e-10	Pf3D7_06_v3.1134020	NON_SYNONYMOUS_CODING(MODERATE|MISSENSE|Aaa/Caa|K6549Q|PF3D7_0628100|protein_coding|CODING|PF3D7_0628100.1|1)	NON_SYNONYMOUS_CODING	MODERATE	MISSENSE	Aaa/Caa	K6549Q	PF3D7_0628100	protein_coding	CODING	PF3D7_0628100.1	1	NA
Pf3D7_06_v3	Pf3D7_06_v3:1137902	0.84289	1137902	47.3732	11.2315	5.86808e-12	Pf3D7_06_v3.1137902	NON_SYNONYMOUS_CODING(MODERATE|MISSENSE|Gaa/Caa|E5255Q|PF3D7_0628100|protein_coding|CODING|PF3D7_0628100.1|1)	NON_SYNONYMOUS_CODING	MODERATE	MISSENSE	Gaa/Caa	E5255Q	PF3D7_0628100	protein_coding	CODING	PF3D7_0628100.1	1	NA
Pf3D7_06_v3	Pf3D7_06_v3:1138601	0.843408	1138601	45.5967	10.8378	1.45288e-11	Pf3D7_06_v3.1138601	NON_SYNONYMOUS_CODING(MODERATE|MISSENSE|Gat/Aat|D5022N|PF3D7_0628100|protein_coding|CODING|PF3D7_0628100.1|1)	NON_SYNONYMOUS_CODING	MODERATE	MISSENSE	Gat/Aat	D5022N	PF3D7_0628100	protein_coding	CODING	PF3D7_0628100.1	1	NA
Pf3D7_06_v3	Pf3D7_06_v3:1143755	0.847226	1143755	60.7402	14.1837	6.55032e-15	Pf3D7_06_v3.1143755	NON_SYNONYMOUS_CODING(MODERATE|MISSENSE|Ggt/Agt|G3304S|PF3D7_0628100|protein_coding|CODING|PF3D7_0628100.1|1)	NON_SYNONYMOUS_CODING	MODERATE	MISSENSE	Ggt/Agt	G3304S	PF3D7_0628100	protein_coding	CODING	PF3D7_0628100.1	1	NA
Pf3D7_06_v3	Pf3D7_06_v3:1149288	0.851324	1149288	254.686	15.9546	1.11022e-16	Pf3D7_06_v3.1149288	NON_SYNONYMOUS_CODING(MODERATE|MISSENSE|atG/atA|M1459I|PF3D7_0628100|protein_coding|CODING|PF3D7_0628100.1|1)	NON_SYNONYMOUS_CODING	MODERATE	MISSENSE	atG/atA	M1459I	PF3D7_0628100	protein_coding	CODING	PF3D7_0628100.1	1	NA
Pf3D7_06_v3	Pf3D7_06_v3:1160472	0.859609	1160472	29.4091	7.2321	5.86004e-08	Pf3D7_06_v3.1160472	NON_SYNONYMOUS_CODING(MODERATE|MISSENSE|aAa/aTa|K204I|PK4|protein_coding|CODING|PF3D7_0628200.1|1)	NON_SYNONYMOUS_CODING	MODERATE	MISSENSE	aAa/aTa	K204I	PK4	protein_coding	CODING	PF3D7_0628200.1	1	NA
Pf3D7_06_v3	Pf3D7_06_v3:1162915	0.861419	1162915	203.076	15.9546	1.11022e-16	Pf3D7_06_v3.1162915	SYNONYMOUS_CODING(LOW|SILENT|ggT/ggC|G1018|PK4|protein_coding|CODING|PF3D7_0628200.1|1)	SYNONYMOUS_CODING	LOW	SILENT	ggT/ggC	G1018	PK4	protein_coding	CODING	PF3D7_0628200.1	1	NA
Pf3D7_06_v3	Pf3D7_06_v3:1163927	0.862168	1163927	306.076	15.9546	1.11022e-16	Pf3D7_06_v3.1163927	NON_SYNONYMOUS_CODING(MODERATE|MISSENSE|Ttt/Att|F1356I|PK4|protein_coding|CODING|PF3D7_0628200.1|1)	NON_SYNONYMOUS_CODING	MODERATE	MISSENSE	Ttt/Att	F1356I	PK4	protein_coding	CODING	PF3D7_0628200.1	1	NA
Pf3D7_06_v3	Pf3D7_06_v3:1168979	0.86591	1168979	26.1007	6.48937	3.24063e-07	Pf3D7_06_v3.1168979	NON_SYNONYMOUS_CODING(MODERATE|MISSENSE|Gat/Aat|D3040N|PK4|protein_coding|CODING|PF3D7_0628200.1|1)	NON_SYNONYMOUS_CODING	MODERATE	MISSENSE	Gat/Aat	D3040N	PK4	protein_coding	CODING	PF3D7_0628200.1	1	NA
Pf3D7_06_v3	Pf3D7_06_v3:1170942	0.867364	1170942	57.5815	13.4892	3.24185e-14	Pf3D7_06_v3.1170942	SYNONYMOUS_CODING(LOW|SILENT|tcC/tcA|S349|CEPT|protein_coding|CODING|PF3D7_0628300.1|12)	SYNONYMOUS_CODING	LOW	SILENT	tcC/tcA	S349	CEPT	protein_coding	CODING	PF3D7_0628300.1	12	NA
Pf3D7_06_v3	Pf3D7_06_v3:1177678	0.872354	1177678	57.5815	13.4892	3.24185e-14	Pf3D7_06_v3.1177678	NON_SYNONYMOUS_CODING(MODERATE|MISSENSE|Ttg/Atg|L207M|PF3D7_0628400|protein_coding|CODING|PF3D7_0628400.1|5)	NON_SYNONYMOUS_CODING	MODERATE	MISSENSE	Ttg/Atg	L207M	PF3D7_0628400	protein_coding	CODING	PF3D7_0628400.1	5	NA
Pf3D7_06_v3	Pf3D7_06_v3:1187117	0.879346	1187117	50.8718	12.0061	9.85989e-13	Pf3D7_06_v3.1187117	NON_SYNONYMOUS_CODING(MODERATE|MISSENSE|Cat/Tat|H510Y|GATB|protein_coding|CODING|PF3D7_0628800.1|1)	NON_SYNONYMOUS_CODING	MODERATE	MISSENSE	Cat/Tat	H510Y	GATB	protein_coding	CODING	PF3D7_0628800.1	1	NA
Pf3D7_06_v3	Pf3D7_06_v3:1193139	0.883807	1193139	59.7858	13.9769	1.05471e-14	Pf3D7_06_v3.1193139	NON_SYNONYMOUS_CODING(MODERATE|MISSENSE|cAt/cCt|H1223P|PF3D7_0628900|protein_coding|CODING|PF3D7_0628900.1|1)	NON_SYNONYMOUS_CODING	MODERATE	MISSENSE	cAt/cCt	H1223P	PF3D7_0628900	protein_coding	CODING	PF3D7_0628900.1	1	NA
Pf3D7_06_v3	Pf3D7_06_v3:1193349	0.883962	1193349	255.242	15.9546	1.11022e-16	Pf3D7_06_v3.1193349	NON_SYNONYMOUS_CODING(MODERATE|MISSENSE|tTt/tCt|F1293S|PF3D7_0628900|protein_coding|CODING|PF3D7_0628900.1|1)	NON_SYNONYMOUS_CODING	MODERATE	MISSENSE	tTt/tCt	F1293S	PF3D7_0628900	protein_coding	CODING	PF3D7_0628900.1	1	NA
Pf3D7_06_v3	Pf3D7_06_v3:1195880	0.885837	1195880	42.7865	10.2143	6.10516e-11	Pf3D7_06_v3.1195880	UPSTREAM(MODIFIER||701||PF3D7_0629000|protein_coding|CODING|PF3D7_0629000.1|)	UPSTREAM	MODIFIER		701		PF3D7_0629000	protein_coding	CODING	PF3D7_0629000.1	NA	NA
Pf3D7_06_v3	Pf3D7_06_v3:1200962	0.889601	1200962	44.7951	10.66	2.18774e-11	Pf3D7_06_v3.1200962	NON_SYNONYMOUS_CODING(MODERATE|MISSENSE|Gct/Tct|A12S|PF3D7_0629200|protein_coding|CODING|PF3D7_0629200.1|1)	NON_SYNONYMOUS_CODING	MODERATE	MISSENSE	Gct/Tct	A12S	PF3D7_0629200	protein_coding	CODING	PF3D7_0629200.1	1	NA
Pf3D7_06_v3	Pf3D7_06_v3:1206442	0.893661	1206442	21.5617	5.46518	3.42622e-06	Pf3D7_06_v3.1206442	NON_SYNONYMOUS_CODING(MODERATE|MISSENSE|aGt/aAt|S418N|PL|protein_coding|CODING|PF3D7_0629300.1|1)	NON_SYNONYMOUS_CODING	MODERATE	MISSENSE	aGt/aAt	S418N	PL	protein_coding	CODING	PF3D7_0629300.1	1	NA
Pf3D7_06_v3	Pf3D7_06_v3:1210974	0.897018	1210974	84.3141	15.9546	1.11022e-16	Pf3D7_06_v3.1210974	SYNONYMOUS_CODING(LOW|SILENT|gaA/gaG|E185|PF3D7_0629400|protein_coding|CODING|PF3D7_0629400.1|1)	SYNONYMOUS_CODING	LOW	SILENT	gaA/gaG	E185	PF3D7_0629400	protein_coding	CODING	PF3D7_0629400.1	1	NA
Pf3D7_06_v3	Pf3D7_06_v3:1232211	0.912749	1232211	19.7585	5.05617	8.78685e-06	Pf3D7_06_v3.1232211	NON_SYNONYMOUS_CODING(MODERATE|MISSENSE|aAt/aGt|N3424S|SET1|protein_coding|CODING|PF3D7_0629700.1|1)	NON_SYNONYMOUS_CODING	MODERATE	MISSENSE	aAt/aGt	N3424S	SET1	protein_coding	CODING	PF3D7_0629700.1	1	NA
Pf3D7_08_v3	Pf3D7_08_v3:418377	0.309909	418377	23.4645	5.89539	1.27237e-06	Pf3D7_08_v3.418377	UPSTREAM(MODIFIER||312||PF3D7_0808200|protein_coding|CODING|PF3D7_0808200.1|)	UPSTREAM	MODIFIER		312		PF3D7_0808200	protein_coding	CODING	PF3D7_0808200.1	NA	NA
Pf3D7_08_v3	Pf3D7_08_v3:475037	0.351879	475037	69.7447	15.9546	1.11022e-16	Pf3D7_08_v3.475037	UPSTREAM(MODIFIER||3144||pfa55-14|protein_coding|CODING|PF3D7_0809200.1|)	UPSTREAM	MODIFIER		3144		pfa55-14	protein_coding	CODING	PF3D7_0809200.1	NA	NA
Pf3D7_08_v3	Pf3D7_08_v3:475171	0.351979	475171	20.6502	5.2586	5.51317e-06	Pf3D7_08_v3.475171	UPSTREAM(MODIFIER||3278||pfa55-14|protein_coding|CODING|PF3D7_0809200.1|)	UPSTREAM	MODIFIER		3278		pfa55-14	protein_coding	CODING	PF3D7_0809200.1	NA	NA
Pf3D7_08_v3	Pf3D7_08_v3:475899	0.352518	475899	68.2331	15.9546	1.11022e-16	Pf3D7_08_v3.475899	SYNONYMOUS_CODING(LOW|SILENT|ttC/ttT|F109|PF3D7_0809400|protein_coding|CODING|PF3D7_0809400.1|1)	SYNONYMOUS_CODING	LOW	SILENT	ttC/ttT	F109	PF3D7_0809400	protein_coding	CODING	PF3D7_0809400.1	1	NA
Pf3D7_08_v3	Pf3D7_08_v3:476280	0.3528	476280	36.5548	8.82847	1.48433e-09	Pf3D7_08_v3.476280	NON_SYNONYMOUS_CODING(MODERATE|MISSENSE|aaA/aaC|K236N|PF3D7_0809400|protein_coding|CODING|PF3D7_0809400.1|1)	NON_SYNONYMOUS_CODING	MODERATE	MISSENSE	aaA/aaC	K236N	PF3D7_0809400	protein_coding	CODING	PF3D7_0809400.1	1	NA
Pf3D7_08_v3	Pf3D7_08_v3:477633	0.353802	477633	68.2331	15.9546	1.11022e-16	Pf3D7_08_v3.477633	SYNONYMOUS_CODING(LOW|SILENT|aaC/aaT|N687|PF3D7_0809400|protein_coding|CODING|PF3D7_0809400.1|1)	SYNONYMOUS_CODING	LOW	SILENT	aaC/aaT	N687	PF3D7_0809400	protein_coding	CODING	PF3D7_0809400.1	1	NA
Pf3D7_08_v3	Pf3D7_08_v3:481707	0.35682	481707	24.2468	6.07187	8.47486e-07	Pf3D7_08_v3.481707	NON_SYNONYMOUS_CODING(MODERATE|MISSENSE|Aat/Gat|N5226D|PF3D7_0809600|protein_coding|CODING|PF3D7_0809600.1|1)	NON_SYNONYMOUS_CODING	MODERATE	MISSENSE	Aat/Gat	N5226D	PF3D7_0809600	protein_coding	CODING	PF3D7_0809600.1	1	NA
Pf3D7_08_v3	Pf3D7_08_v3:482147	0.357146	482147	34.4322	8.35521	4.41357e-09	Pf3D7_08_v3.482147	NON_SYNONYMOUS_CODING(MODERATE|MISSENSE|tAt/tTt|Y5079F|PF3D7_0809600|protein_coding|CODING|PF3D7_0809600.1|1)	NON_SYNONYMOUS_CODING	MODERATE	MISSENSE	tAt/tTt	Y5079F	PF3D7_0809600	protein_coding	CODING	PF3D7_0809600.1	1	NA
Pf3D7_08_v3	Pf3D7_08_v3:483821	0.358386	483821	36.9268	8.91133	1.22652e-09	Pf3D7_08_v3.483821	NON_SYNONYMOUS_CODING(MODERATE|MISSENSE|tCt/tTt|S4521F|PF3D7_0809600|protein_coding|CODING|PF3D7_0809600.1|1)	NON_SYNONYMOUS_CODING	MODERATE	MISSENSE	tCt/tTt	S4521F	PF3D7_0809600	protein_coding	CODING	PF3D7_0809600.1	1	NA
Pf3D7_08_v3	Pf3D7_08_v3:484615	0.358974	484615	20.5442	5.23455	5.82708e-06	Pf3D7_08_v3.484615	SYNONYMOUS_CODING(LOW|SILENT|tgT/tgC|C4256|PF3D7_0809600|protein_coding|CODING|PF3D7_0809600.1|1)	SYNONYMOUS_CODING	LOW	SILENT	tgT/tgC	C4256	PF3D7_0809600	protein_coding	CODING	PF3D7_0809600.1	1	NA
Pf3D7_08_v3	Pf3D7_08_v3:484954	0.359225	484954	24.2468	6.07187	8.47486e-07	Pf3D7_08_v3.484954	SYNONYMOUS_CODING(LOW|SILENT|ttT/ttC|F4143|PF3D7_0809600|protein_coding|CODING|PF3D7_0809600.1|1)	SYNONYMOUS_CODING	LOW	SILENT	ttT/ttC	F4143	PF3D7_0809600	protein_coding	CODING	PF3D7_0809600.1	1	NA
Pf3D7_08_v3	Pf3D7_08_v3:487006	0.360745	487006	24.3568	6.09667	8.00445e-07	Pf3D7_08_v3.487006	NON_SYNONYMOUS_CODING(MODERATE|MISSENSE|gaA/gaT|E3459D|PF3D7_0809600|protein_coding|CODING|PF3D7_0809600.1|1)	NON_SYNONYMOUS_CODING	MODERATE	MISSENSE	gaA/gaT	E3459D	PF3D7_0809600	protein_coding	CODING	PF3D7_0809600.1	1	NA
Pf3D7_08_v3	Pf3D7_08_v3:487018	0.360754	487018	23.0348	5.79835	1.59094e-06	Pf3D7_08_v3.487018	SYNONYMOUS_CODING(LOW|SILENT|aaT/aaC|N3455|PF3D7_0809600|protein_coding|CODING|PF3D7_0809600.1|1)	SYNONYMOUS_CODING	LOW	SILENT	aaT/aaC	N3455	PF3D7_0809600	protein_coding	CODING	PF3D7_0809600.1	1	NA
Pf3D7_08_v3	Pf3D7_08_v3:488988	0.362213	488988	29.553	7.26434	5.44079e-08	Pf3D7_08_v3.488988	NON_SYNONYMOUS_CODING(MODERATE|MISSENSE|Gat/Aat|D2799N|PF3D7_0809600|protein_coding|CODING|PF3D7_0809600.1|1)	NON_SYNONYMOUS_CODING	MODERATE	MISSENSE	Gat/Aat	D2799N	PF3D7_0809600	protein_coding	CODING	PF3D7_0809600.1	1	NA
Pf3D7_08_v3	Pf3D7_08_v3:489043	0.362254	489043	74.0786	15.9546	1.11022e-16	Pf3D7_08_v3.489043	NON_SYNONYMOUS_CODING(MODERATE|MISSENSE|aaA/aaT|K2780N|PF3D7_0809600|protein_coding|CODING|PF3D7_0809600.1|1)	NON_SYNONYMOUS_CODING	MODERATE	MISSENSE	aaA/aaT	K2780N	PF3D7_0809600	protein_coding	CODING	PF3D7_0809600.1	1	NA
Pf3D7_08_v3	Pf3D7_08_v3:497873	0.368795	497873	20.8376	5.30109	4.99927e-06	Pf3D7_08_v3.497873	UPSTREAM(MODIFIER||491||PF3D7_0809600|protein_coding|CODING|PF3D7_0809600.1|)	UPSTREAM	MODIFIER		491		PF3D7_0809600	protein_coding	CODING	PF3D7_0809600.1	NA	NA
Pf3D7_10_v3	Pf3D7_10_v3:1413250	1.04685	1413250	25.5085	6.35612	4.40433e-07	Pf3D7_10_v3.1413250	SYNONYMOUS_CODING(LOW|SILENT|caT/caC|H17|DBLMSP|protein_coding|CODING|PF3D7_1035700.1|1)	SYNONYMOUS_CODING	LOW	SILENT	caT/caC	H17	DBLMSP	protein_coding	CODING	PF3D7_1035700.1	1	NA
Pf3D7_10_v3	Pf3D7_10_v3:1413618	1.04712	1413618	40.4645	9.69849	2.00221e-10	Pf3D7_10_v3.1413618	NON_SYNONYMOUS_CODING(MODERATE|MISSENSE|aAt/aGt|N140S|DBLMSP|protein_coding|CODING|PF3D7_1035700.1|1)	NON_SYNONYMOUS_CODING	MODERATE	MISSENSE	aAt/aGt	N140S	DBLMSP	protein_coding	CODING	PF3D7_1035700.1	1	NA
Pf3D7_10_v3	Pf3D7_10_v3:1417354	1.04989	1417354	20.9653	5.33005	4.67683e-06	Pf3D7_10_v3.1417354	UPSTREAM(MODIFIER||3179||M712|protein_coding|CODING|PF3D7_1035800.1|)	UPSTREAM	MODIFIER		3179		M712	protein_coding	CODING	PF3D7_1035800.1	NA	NA
Pf3D7_10_v3	Pf3D7_10_v3:1421301	1.05282	1421301	336.003	15.9546	1.11022e-16	Pf3D7_10_v3.1421301	NON_SYNONYMOUS_CODING(MODERATE|MISSENSE|Aac/Tac|N257Y|M712|protein_coding|CODING|PF3D7_1035800.1|1)	NON_SYNONYMOUS_CODING	MODERATE	MISSENSE	Aac/Tac	N257Y	M712	protein_coding	CODING	PF3D7_1035800.1	1	NA
Pf3D7_10_v3	Pf3D7_10_v3:1421410	1.0529	1421410	66.3303	15.4775	3.33067e-16	Pf3D7_10_v3.1421410	NON_SYNONYMOUS_CODING(MODERATE|MISSENSE|gGc/gAc|G293D|M712|protein_coding|CODING|PF3D7_1035800.1|1)	NON_SYNONYMOUS_CODING	MODERATE	MISSENSE	gGc/gAc	G293D	M712	protein_coding	CODING	PF3D7_1035800.1	1	NA
Pf3D7_10_v3	Pf3D7_10_v3:1421433	1.05291	1421433	55.7792	13.0913	8.10463e-14	Pf3D7_10_v3.1421433	NON_SYNONYMOUS_CODING(MODERATE|MISSENSE|Gca/Tca|A301S|M712|protein_coding|CODING|PF3D7_1035800.1|1)	NON_SYNONYMOUS_CODING	MODERATE	MISSENSE	Gca/Tca	A301S	M712	protein_coding	CODING	PF3D7_1035800.1	1	NA
Pf3D7_10_v3	Pf3D7_10_v3:1421598	1.05304	1421598	27.3661	6.77377	1.68356e-07	Pf3D7_10_v3.1421598	NON_SYNONYMOUS_CODING(MODERATE|MISSENSE|Agt/Tgt|S356C|M712|protein_coding|CODING|PF3D7_1035800.1|1)	NON_SYNONYMOUS_CODING	MODERATE	MISSENSE	Agt/Tgt	S356C	M712	protein_coding	CODING	PF3D7_1035800.1	1	NA
Pf3D7_10_v3	Pf3D7_10_v3:1427577	1.05746	1427577	54.5312	12.8153	1.52989e-13	Pf3D7_10_v3.1427577	NON_SYNONYMOUS_CODING(MODERATE|MISSENSE|Ggg/Agg|G151R|MSP11|protein_coding|CODING|PF3D7_1036000.1|1)	NON_SYNONYMOUS_CODING	MODERATE	MISSENSE	Ggg/Agg	G151R	MSP11	protein_coding	CODING	PF3D7_1036000.1	1	NA
Pf3D7_10_v3	Pf3D7_10_v3:1427581	1.05747	1427581	26.8361	6.65471	2.21458e-07	Pf3D7_10_v3.1427581	NON_SYNONYMOUS_CODING(MODERATE|MISSENSE|tCg/tGg|S152W|MSP11|protein_coding|CODING|PF3D7_1036000.1|1)	NON_SYNONYMOUS_CODING	MODERATE	MISSENSE	tCg/tGg	S152W	MSP11	protein_coding	CODING	PF3D7_1036000.1	1	NA
Pf3D7_10_v3	Pf3D7_10_v3:1427595	1.05748	1427595	115.633	15.9546	1.11022e-16	Pf3D7_10_v3.1427595	NON_SYNONYMOUS_CODING(MODERATE|MISSENSE|Ttt/Att|F157I|MSP11|protein_coding|CODING|PF3D7_1036000.1|1)	NON_SYNONYMOUS_CODING	MODERATE	MISSENSE	Ttt/Att	F157I	MSP11	protein_coding	CODING	PF3D7_1036000.1	1	NA
Pf3D7_10_v3	Pf3D7_10_v3:1430096	1.05933	1430096	34.8591	8.45044	3.54455e-09	Pf3D7_10_v3.1430096	UPSTREAM(MODIFIER||2402||DBLMSP2|protein_coding|CODING|PF3D7_1036300.1|)	UPSTREAM	MODIFIER		2402		DBLMSP2	protein_coding	CODING	PF3D7_1036300.1	NA	NA
Pf3D7_10_v3	Pf3D7_10_v3:1430312	1.05949	1430312	21.8109	5.52161	3.00879e-06	Pf3D7_10_v3.1430312	UPSTREAM(MODIFIER||2186||DBLMSP2|protein_coding|CODING|PF3D7_1036300.1|)	UPSTREAM	MODIFIER		2186		DBLMSP2	protein_coding	CODING	PF3D7_1036300.1	NA	NA
Pf3D7_10_v3	Pf3D7_10_v3:1431151	1.06011	1431151	23.4466	5.89134	1.28429e-06	Pf3D7_10_v3.1431151	UPSTREAM(MODIFIER||1347||DBLMSP2|protein_coding|CODING|PF3D7_1036300.1|)	UPSTREAM	MODIFIER		1347		DBLMSP2	protein_coding	CODING	PF3D7_1036300.1	NA	NA
Pf3D7_10_v3	Pf3D7_10_v3:1432783	1.06132	1432783	32.1968	7.85599	1.3932e-08	Pf3D7_10_v3.1432783	NON_SYNONYMOUS_CODING(MODERATE|MISSENSE|Cat/Tat|H96Y|DBLMSP2|protein_coding|CODING|PF3D7_1036300.1|1)	NON_SYNONYMOUS_CODING	MODERATE	MISSENSE	Cat/Tat	H96Y	DBLMSP2	protein_coding	CODING	PF3D7_1036300.1	1	NA
Pf3D7_10_v3	Pf3D7_10_v3:1432987	1.06147	1432987	20.9795	5.33326	4.64235e-06	Pf3D7_10_v3.1432987	NON_SYNONYMOUS_CODING(MODERATE|MISSENSE|Act/Gct|T164A|DBLMSP2|protein_coding|CODING|PF3D7_1036300.1|1)	NON_SYNONYMOUS_CODING	MODERATE	MISSENSE	Act/Gct	T164A	DBLMSP2	protein_coding	CODING	PF3D7_1036300.1	1	NA
Pf3D7_10_v3	Pf3D7_10_v3:1432988	1.06147	1432988	20.9795	5.33326	4.64235e-06	Pf3D7_10_v3.1432988	NON_SYNONYMOUS_CODING(MODERATE|MISSENSE|aCt/aTt|T164I|DBLMSP2|protein_coding|CODING|PF3D7_1036300.1|1)	NON_SYNONYMOUS_CODING	MODERATE	MISSENSE	aCt/aTt	T164I	DBLMSP2	protein_coding	CODING	PF3D7_1036300.1	1	NA
Pf3D7_10_v3	Pf3D7_10_v3:1433007	1.06149	1433007	28.5421	7.03771	9.16825e-08	Pf3D7_10_v3.1433007	SYNONYMOUS_CODING(LOW|SILENT|gaC/gaT|D170|DBLMSP2|protein_coding|CODING|PF3D7_1036300.1|1)	SYNONYMOUS_CODING	LOW	SILENT	gaC/gaT	D170	DBLMSP2	protein_coding	CODING	PF3D7_1036300.1	1	NA
Pf3D7_10_v3	Pf3D7_10_v3:1433389	1.06177	1433389	24.921	6.22381	5.97298e-07	Pf3D7_10_v3.1433389	NON_SYNONYMOUS_CODING(MODERATE|MISSENSE|Gaa/Aaa|E298K|DBLMSP2|protein_coding|CODING|PF3D7_1036300.1|1)	NON_SYNONYMOUS_CODING	MODERATE	MISSENSE	Gaa/Aaa	E298K	DBLMSP2	protein_coding	CODING	PF3D7_1036300.1	1	NA
Pf3D7_10_v3	Pf3D7_10_v3:1433482	1.06184	1433482	20.0166	5.1148	7.67715e-06	Pf3D7_10_v3.1433482	NON_SYNONYMOUS_CODING(MODERATE|MISSENSE|Cag/Aag|Q329K|DBLMSP2|protein_coding|CODING|PF3D7_1036300.1|1)	NON_SYNONYMOUS_CODING	MODERATE	MISSENSE	Cag/Aag	Q329K	DBLMSP2	protein_coding	CODING	PF3D7_1036300.1	1	NA
Pf3D7_10_v3	Pf3D7_10_v3:1433493	1.06185	1433493	24.4992	6.12876	7.43425e-07	Pf3D7_10_v3.1433493	SYNONYMOUS_CODING(LOW|SILENT|aaC/aaT|N332|DBLMSP2|protein_coding|CODING|PF3D7_1036300.1|1)	SYNONYMOUS_CODING	LOW	SILENT	aaC/aaT	N332	DBLMSP2	protein_coding	CODING	PF3D7_1036300.1	1	NA
Pf3D7_10_v3	Pf3D7_10_v3:1433659	1.06197	1433659	38.4614	9.25301	5.5846e-10	Pf3D7_10_v3.1433659	NON_SYNONYMOUS_CODING(MODERATE|MISSENSE|Cat/Aat|H388N|DBLMSP2|protein_coding|CODING|PF3D7_1036300.1|1)	NON_SYNONYMOUS_CODING	MODERATE	MISSENSE	Cat/Aat	H388N	DBLMSP2	protein_coding	CODING	PF3D7_1036300.1	1	NA
Pf3D7_10_v3	Pf3D7_10_v3:1433660	1.06197	1433660	38.4614	9.25301	5.5846e-10	Pf3D7_10_v3.1433660	NON_SYNONYMOUS_CODING(MODERATE|MISSENSE|cAt/cCt|H388P|DBLMSP2|protein_coding|CODING|PF3D7_1036300.1|1)	NON_SYNONYMOUS_CODING	MODERATE	MISSENSE	cAt/cCt	H388P	DBLMSP2	protein_coding	CODING	PF3D7_1036300.1	1	NA
Pf3D7_10_v3	Pf3D7_10_v3:1433765	1.06205	1433765	24.1644	6.0533	8.84502e-07	Pf3D7_10_v3.1433765	NON_SYNONYMOUS_CODING(MODERATE|MISSENSE|aTt/aCt|I423T|DBLMSP2|protein_coding|CODING|PF3D7_1036300.1|1)	NON_SYNONYMOUS_CODING	MODERATE	MISSENSE	aTt/aCt	I423T	DBLMSP2	protein_coding	CODING	PF3D7_1036300.1	1	NA
Pf3D7_10_v3	Pf3D7_10_v3:1433766	1.06205	1433766	24.1644	6.0533	8.84502e-07	Pf3D7_10_v3.1433766	SYNONYMOUS_CODING(LOW|SILENT|atT/atA|I423|DBLMSP2|protein_coding|CODING|PF3D7_1036300.1|1)	SYNONYMOUS_CODING	LOW	SILENT	atT/atA	I423	DBLMSP2	protein_coding	CODING	PF3D7_1036300.1	1	NA
Pf3D7_10_v3	Pf3D7_10_v3:1433812	1.06208	1433812	39.4888	9.48155	3.29948e-10	Pf3D7_10_v3.1433812	NON_SYNONYMOUS_CODING(MODERATE|MISSENSE|Gaa/Aaa|E439K|DBLMSP2|protein_coding|CODING|PF3D7_1036300.1|1)	NON_SYNONYMOUS_CODING	MODERATE	MISSENSE	Gaa/Aaa	E439K	DBLMSP2	protein_coding	CODING	PF3D7_1036300.1	1	NA
Pf3D7_10_v3	Pf3D7_10_v3:1433853	1.06211	1433853	25.615	6.38007	4.16798e-07	Pf3D7_10_v3.1433853	NON_SYNONYMOUS_CODING(MODERATE|MISSENSE|caA/caC|Q452H|DBLMSP2|protein_coding|CODING|PF3D7_1036300.1|1)	NON_SYNONYMOUS_CODING	MODERATE	MISSENSE	caA/caC	Q452H	DBLMSP2	protein_coding	CODING	PF3D7_1036300.1	1	NA
Pf3D7_10_v3	Pf3D7_10_v3:1433946	1.06218	1433946	19.6054	5.02137	9.51996e-06	Pf3D7_10_v3.1433946	SYNONYMOUS_CODING(LOW|SILENT|ccT/ccA|P483|DBLMSP2|protein_coding|CODING|PF3D7_1036300.1|1)	SYNONYMOUS_CODING	LOW	SILENT	ccT/ccA	P483	DBLMSP2	protein_coding	CODING	PF3D7_1036300.1	1	NA
Pf3D7_10_v3	Pf3D7_10_v3:1433950	1.06219	1433950	19.6054	5.02137	9.51996e-06	Pf3D7_10_v3.1433950	NON_SYNONYMOUS_CODING(MODERATE|MISSENSE|Cca/Tca|P485S|DBLMSP2|protein_coding|CODING|PF3D7_1036300.1|1)	NON_SYNONYMOUS_CODING	MODERATE	MISSENSE	Cca/Tca	P485S	DBLMSP2	protein_coding	CODING	PF3D7_1036300.1	1	NA
Pf3D7_10_v3	Pf3D7_10_v3:1434014	1.06223	1434014	38.7192	9.31036	4.89375e-10	Pf3D7_10_v3.1434014	NON_SYNONYMOUS_CODING(MODERATE|MISSENSE|gTt/gGt|V506G|DBLMSP2|protein_coding|CODING|PF3D7_1036300.1|1)	NON_SYNONYMOUS_CODING	MODERATE	MISSENSE	gTt/gGt	V506G	DBLMSP2	protein_coding	CODING	PF3D7_1036300.1	1	NA
Pf3D7_10_v3	Pf3D7_10_v3:1434268	1.06242	1434268	29.4482	7.24084	5.74328e-08	Pf3D7_10_v3.1434268	NON_SYNONYMOUS_CODING(MODERATE|MISSENSE|Tgt/Agt|C591S|DBLMSP2|protein_coding|CODING|PF3D7_1036300.1|1)	NON_SYNONYMOUS_CODING	MODERATE	MISSENSE	Tgt/Agt	C591S	DBLMSP2	protein_coding	CODING	PF3D7_1036300.1	1	NA
Pf3D7_10_v3	Pf3D7_10_v3:1434271	1.06242	1434271	34.9147	8.46284	3.44476e-09	Pf3D7_10_v3.1434271	NON_SYNONYMOUS_CODING(MODERATE|MISSENSE|Gct/Act|A592T|DBLMSP2|protein_coding|CODING|PF3D7_1036300.1|1)	NON_SYNONYMOUS_CODING	MODERATE	MISSENSE	Gct/Act	A592T	DBLMSP2	protein_coding	CODING	PF3D7_1036300.1	1	NA
Pf3D7_10_v3	Pf3D7_10_v3:1434393	1.06251	1434393	31.0382	7.59689	2.52996e-08	Pf3D7_10_v3.1434393	NON_SYNONYMOUS_CODING(MODERATE|MISSENSE|gaA/gaT|E632D|DBLMSP2|protein_coding|CODING|PF3D7_1036300.1|1)	NON_SYNONYMOUS_CODING	MODERATE	MISSENSE	gaA/gaT	E632D	DBLMSP2	protein_coding	CODING	PF3D7_1036300.1	1	NA
Pf3D7_10_v3	Pf3D7_10_v3:1434506	1.0626	1434506	95.0307	15.9546	1.11022e-16	Pf3D7_10_v3.1434506	NON_SYNONYMOUS_CODING(MODERATE|MISSENSE|gAa/gTa|E670V|DBLMSP2|protein_coding|CODING|PF3D7_1036300.1|1)	NON_SYNONYMOUS_CODING	MODERATE	MISSENSE	gAa/gTa	E670V	DBLMSP2	protein_coding	CODING	PF3D7_1036300.1	1	NA
Pf3D7_10_v3	Pf3D7_10_v3:1436454	1.06404	1436454	58.3496	13.6579	2.19824e-14	Pf3D7_10_v3.1436454	NON_SYNONYMOUS_CODING(MODERATE|MISSENSE|Agg/Tgg|R47W|LSA1|protein_coding|CODING|PF3D7_1036400.1|1)	NON_SYNONYMOUS_CODING	MODERATE	MISSENSE	Agg/Tgg	R47W	LSA1	protein_coding	CODING	PF3D7_1036400.1	1	NA
Pf3D7_10_v3	Pf3D7_10_v3:1436477	1.06406	1436477	54.8887	12.8943	1.27565e-13	Pf3D7_10_v3.1436477	NON_SYNONYMOUS_CODING(MODERATE|MISSENSE|aaG/aaT|K54N|LSA1|protein_coding|CODING|PF3D7_1036400.1|1)	NON_SYNONYMOUS_CODING	MODERATE	MISSENSE	aaG/aaT	K54N	LSA1	protein_coding	CODING	PF3D7_1036400.1	1	NA
Pf3D7_10_v3	Pf3D7_10_v3:1436646	1.06418	1436646	21.4548	5.44097	3.62267e-06	Pf3D7_10_v3.1436646	NON_SYNONYMOUS_CODING(MODERATE|MISSENSE|Ttc/Ctc|F111L|LSA1|protein_coding|CODING|PF3D7_1036400.1|1)	NON_SYNONYMOUS_CODING	MODERATE	MISSENSE	Ttc/Ctc	F111L	LSA1	protein_coding	CODING	PF3D7_1036400.1	1	NA
Pf3D7_10_v3	Pf3D7_10_v3:1436749	1.06426	1436749	25.468	6.34701	4.49773e-07	Pf3D7_10_v3.1436749	NON_SYNONYMOUS_CODING(MODERATE|MISSENSE|aGa/aTa|R145I|LSA1|protein_coding|CODING|PF3D7_1036400.1|1)	NON_SYNONYMOUS_CODING	MODERATE	MISSENSE	aGa/aTa	R145I	LSA1	protein_coding	CODING	PF3D7_1036400.1	1	NA
Pf3D7_10_v3	Pf3D7_10_v3:1438000	1.06519	1438000	100.437	15.9546	1.11022e-16	Pf3D7_10_v3.1438000	NON_SYNONYMOUS_CODING(MODERATE|MISSENSE|cGt/cTt|R562L|LSA1|protein_coding|CODING|PF3D7_1036400.1|1)	NON_SYNONYMOUS_CODING	MODERATE	MISSENSE	cGt/cTt	R562L	LSA1	protein_coding	CODING	PF3D7_1036400.1	1	NA
Pf3D7_10_v3	Pf3D7_10_v3:1439079	1.06598	1439079	36.9832	8.9239	1.19153e-09	Pf3D7_10_v3.1439079	NON_SYNONYMOUS_CODING(MODERATE|MISSENSE|Cgt/Agt|R922S|LSA1|protein_coding|CODING|PF3D7_1036400.1|1)	NON_SYNONYMOUS_CODING	MODERATE	MISSENSE	Cgt/Agt	R922S	LSA1	protein_coding	CODING	PF3D7_1036400.1	1	NA
Pf3D7_10_v3	Pf3D7_10_v3:1439168	1.06605	1439168	89.0443	15.9546	1.11022e-16	Pf3D7_10_v3.1439168	NON_SYNONYMOUS_CODING(MODERATE|MISSENSE|aaT/aaA|N951K|LSA1|protein_coding|CODING|PF3D7_1036400.1|1)	NON_SYNONYMOUS_CODING	MODERATE	MISSENSE	aaT/aaA	N951K	LSA1	protein_coding	CODING	PF3D7_1036400.1	1	NA
Pf3D7_10_v3	Pf3D7_10_v3:1440111	1.06675	1440111	26.6414	6.61095	2.44936e-07	Pf3D7_10_v3.1440111	UPSTREAM(MODIFIER||1790||PF3D7_1036500|protein_coding|CODING|PF3D7_1036500.1|)	UPSTREAM	MODIFIER		1790		PF3D7_1036500	protein_coding	CODING	PF3D7_1036500.1	NA	NA
Pf3D7_10_v3	Pf3D7_10_v3:1442901	1.06882	1442901	39.4836	9.4804	3.30829e-10	Pf3D7_10_v3.1442901	NON_SYNONYMOUS_CODING(MODERATE|MISSENSE|gGa/gCa|G334A|PF3D7_1036500|protein_coding|CODING|PF3D7_1036500.1|1)	NON_SYNONYMOUS_CODING	MODERATE	MISSENSE	gGa/gCa	G334A	PF3D7_1036500	protein_coding	CODING	PF3D7_1036500.1	1	NA
Pf3D7_10_v3	Pf3D7_10_v3:1446784	1.07169	1446784	89.699	15.9546	1.11022e-16	Pf3D7_10_v3.1446784	SYNONYMOUS_CODING(LOW|SILENT|ggA/ggT|G85|PhLP2|protein_coding|CODING|PF3D7_1036700.1|4)	SYNONYMOUS_CODING	LOW	SILENT	ggA/ggT	G85	PhLP2	protein_coding	CODING	PF3D7_1036700.1	4	NA
Pf3D7_10_v3	Pf3D7_10_v3:1449646	1.07381	1449646	20.152	5.14553	7.15262e-06	Pf3D7_10_v3.1449646	NON_SYNONYMOUS_CODING(MODERATE|MISSENSE|aCa/aTa|T459I|PF3D7_1036800|protein_coding|CODING|PF3D7_1036800.1|5)	NON_SYNONYMOUS_CODING	MODERATE	MISSENSE	aCa/aTa	T459I	PF3D7_1036800	protein_coding	CODING	PF3D7_1036800.1	5	NA
Pf3D7_10_v3	Pf3D7_10_v3:1450946	1.07477	1450946	38.6715	9.29974	5.01486e-10	Pf3D7_10_v3.1450946	UPSTREAM(MODIFIER||3451||PhLP2|protein_coding|CODING|PF3D7_1036700.1|)	UPSTREAM	MODIFIER		3451		PhLP2	protein_coding	CODING	PF3D7_1036700.1	NA	NA
Pf3D7_10_v3	Pf3D7_10_v3:1450965	1.07479	1450965	22.5879	5.69736	2.00743e-06	Pf3D7_10_v3.1450965	UPSTREAM(MODIFIER||3470||PhLP2|protein_coding|CODING|PF3D7_1036700.1|)	UPSTREAM	MODIFIER		3470		PhLP2	protein_coding	CODING	PF3D7_1036700.1	NA	NA
Pf3D7_10_v3	Pf3D7_10_v3:1450967	1.07479	1450967	112.747	15.9546	1.11022e-16	Pf3D7_10_v3.1450967	UPSTREAM(MODIFIER||3472||PhLP2|protein_coding|CODING|PF3D7_1036700.1|)	UPSTREAM	MODIFIER		3472		PhLP2	protein_coding	CODING	PF3D7_1036700.1	NA	NA
Pf3D7_10_v3	Pf3D7_10_v3:1455233	1.07795	1455233	38.6715	9.29974	5.01486e-10	Pf3D7_10_v3.1455233	NON_SYNONYMOUS_CODING(MODERATE|MISSENSE|gCc/gTc|A925V|PF3D7_1036900|protein_coding|CODING|PF3D7_1036900.1|1)	NON_SYNONYMOUS_CODING	MODERATE	MISSENSE	gCc/gTc	A925V	PF3D7_1036900	protein_coding	CODING	PF3D7_1036900.1	1	NA
Pf3D7_10_v3	Pf3D7_10_v3:1455516	1.07816	1455516	89.699	15.9546	1.11022e-16	Pf3D7_10_v3.1455516	NON_SYNONYMOUS_CODING(MODERATE|MISSENSE|Caa/Gaa|Q831E|PF3D7_1036900|protein_coding|CODING|PF3D7_1036900.1|1)	NON_SYNONYMOUS_CODING	MODERATE	MISSENSE	Caa/Gaa	Q831E	PF3D7_1036900	protein_coding	CODING	PF3D7_1036900.1	1	NA
Pf3D7_10_v3	Pf3D7_10_v3:1456333	1.07877	1456333	89.699	15.9546	1.11022e-16	Pf3D7_10_v3.1456333	SYNONYMOUS_CODING(LOW|SILENT|aaC/aaT|N558|PF3D7_1036900|protein_coding|CODING|PF3D7_1036900.1|1)	SYNONYMOUS_CODING	LOW	SILENT	aaC/aaT	N558	PF3D7_1036900	protein_coding	CODING	PF3D7_1036900.1	1	NA
Pf3D7_10_v3	Pf3D7_10_v3:1461518	1.08261	1461518	137.162	15.9546	1.11022e-16	Pf3D7_10_v3.1461518	UPSTREAM(MODIFIER||3512||PF3D7_1036900|protein_coding|CODING|PF3D7_1036900.1|)	UPSTREAM	MODIFIER		3512		PF3D7_1036900	protein_coding	CODING	PF3D7_1036900.1	NA	NA
Pf3D7_10_v3	Pf3D7_10_v3:1463519	1.08409	1463519	63.6863	14.8406	1.44329e-15	Pf3D7_10_v3.1463519	SYNONYMOUS_CODING(LOW|SILENT|aaA/aaG|K215|PF3D7_1037000|protein_coding|CODING|PF3D7_1037000.1|4)	SYNONYMOUS_CODING	LOW	SILENT	aaA/aaG	K215	PF3D7_1037000	protein_coding	CODING	PF3D7_1037000.1	4	NA
Pf3D7_10_v3	Pf3D7_10_v3:1464359	1.08471	1464359	135.079	15.9546	1.11022e-16	Pf3D7_10_v3.1464359	NON_SYNONYMOUS_CODING(MODERATE|MISSENSE|gaA/gaT|E495D|PF3D7_1037000|protein_coding|CODING|PF3D7_1037000.1|4)	NON_SYNONYMOUS_CODING	MODERATE	MISSENSE	gaA/gaT	E495D	PF3D7_1037000	protein_coding	CODING	PF3D7_1037000.1	4	NA
Pf3D7_10_v3	Pf3D7_10_v3:1466904	1.0866	1466904	61.6987	14.3983	3.9968e-15	Pf3D7_10_v3.1466904	NON_SYNONYMOUS_CODING(MODERATE|MISSENSE|Tta/Ata|L1344I|PF3D7_1037000|protein_coding|CODING|PF3D7_1037000.1|4)	NON_SYNONYMOUS_CODING	MODERATE	MISSENSE	Tta/Ata	L1344I	PF3D7_1037000	protein_coding	CODING	PF3D7_1037000.1	4	NA
Pf3D7_10_v3	Pf3D7_10_v3:1468031	1.08743	1468031	191.356	15.9546	1.11022e-16	Pf3D7_10_v3.1468031	SYNONYMOUS_CODING(LOW|SILENT|gaA/gaG|E1719|PF3D7_1037000|protein_coding|CODING|PF3D7_1037000.1|4)	SYNONYMOUS_CODING	LOW	SILENT	gaA/gaG	E1719	PF3D7_1037000	protein_coding	CODING	PF3D7_1037000.1	4	NA
Pf3D7_10_v3	Pf3D7_10_v3:1469130	1.08824	1469130	199.17	15.9546	1.11022e-16	Pf3D7_10_v3.1469130	NON_SYNONYMOUS_CODING(MODERATE|MISSENSE|Ctg/Atg|L2086M|PF3D7_1037000|protein_coding|CODING|PF3D7_1037000.1|4)	NON_SYNONYMOUS_CODING	MODERATE	MISSENSE	Ctg/Atg	L2086M	PF3D7_1037000	protein_coding	CODING	PF3D7_1037000.1	4	NA
Pf3D7_10_v3	Pf3D7_10_v3:1473449	1.09144	1473449	29.8647	7.33416	4.63277e-08	Pf3D7_10_v3.1473449	UPSTREAM(MODIFIER||1222||PyKII|protein_coding|CODING|PF3D7_1037100.1|)	UPSTREAM	MODIFIER		1222		PyKII	protein_coding	CODING	PF3D7_1037100.1	NA	NA
Pf3D7_10_v3	Pf3D7_10_v3:1473481	1.09147	1473481	61.6987	14.3983	3.9968e-15	Pf3D7_10_v3.1473481	UPSTREAM(MODIFIER||1254||PyKII|protein_coding|CODING|PF3D7_1037100.1|)	UPSTREAM	MODIFIER		1254		PyKII	protein_coding	CODING	PF3D7_1037100.1	NA	NA
Pf3D7_10_v3	Pf3D7_10_v3:1474536	1.09225	1474536	199.17	15.9546	1.11022e-16	Pf3D7_10_v3.1474536	UPSTREAM(MODIFIER||2309||PyKII|protein_coding|CODING|PF3D7_1037100.1|)	UPSTREAM	MODIFIER		2309		PyKII	protein_coding	CODING	PF3D7_1037100.1	NA	NA
Pf3D7_10_v3	Pf3D7_10_v3:1475201	1.09274	1475201	98.0728	15.9546	1.11022e-16	Pf3D7_10_v3.1475201	SYNONYMOUS_CODING(LOW|SILENT|aaC/aaT|N338|PF3D7_1037200|protein_coding|CODING|PF3D7_1037200.1|8)	SYNONYMOUS_CODING	LOW	SILENT	aaC/aaT	N338	PF3D7_1037200	protein_coding	CODING	PF3D7_1037200.1	8	NA
Pf3D7_10_v3	Pf3D7_10_v3:1477053	1.09411	1477053	34.6617	8.40642	3.92267e-09	Pf3D7_10_v3.1477053	UPSTREAM(MODIFIER||4826||PyKII|protein_coding|CODING|PF3D7_1037100.1|)	UPSTREAM	MODIFIER		4826		PyKII	protein_coding	CODING	PF3D7_1037100.1	NA	NA
Pf3D7_10_v3	Pf3D7_10_v3:1481988	1.09777	1481988	20.5726	5.241	5.74111e-06	Pf3D7_10_v3.1481988	SYNONYMOUS_CODING(LOW|SILENT|atT/atC|I1122|PF3D7_1037400|protein_coding|CODING|PF3D7_1037400.1|1)	SYNONYMOUS_CODING	LOW	SILENT	atT/atC	I1122	PF3D7_1037400	protein_coding	CODING	PF3D7_1037400.1	1	NA
Pf3D7_10_v3	Pf3D7_10_v3:1482851	1.09841	1482851	25.6026	6.3773	4.19474e-07	Pf3D7_10_v3.1482851	NON_SYNONYMOUS_CODING(MODERATE|MISSENSE|Ata/Tta|I835L|PF3D7_1037400|protein_coding|CODING|PF3D7_1037400.1|1)	NON_SYNONYMOUS_CODING	MODERATE	MISSENSE	Ata/Tta	I835L	PF3D7_1037400	protein_coding	CODING	PF3D7_1037400.1	1	NA
Pf3D7_10_v3	Pf3D7_10_v3:1483626	1.09898	1483626	415.505	15.9546	1.11022e-16	Pf3D7_10_v3.1483626	SYNONYMOUS_CODING(LOW|SILENT|acC/acA|T576|PF3D7_1037400|protein_coding|CODING|PF3D7_1037400.1|1)	SYNONYMOUS_CODING	LOW	SILENT	acC/acA	T576	PF3D7_1037400	protein_coding	CODING	PF3D7_1037400.1	1	NA
Pf3D7_10_v3	Pf3D7_10_v3:1483988	1.09925	1483988	289.401	15.9546	1.11022e-16	Pf3D7_10_v3.1483988	NON_SYNONYMOUS_CODING(MODERATE|MISSENSE|Aat/Cat|N456H|PF3D7_1037400|protein_coding|CODING|PF3D7_1037400.1|1)	NON_SYNONYMOUS_CODING	MODERATE	MISSENSE	Aat/Cat	N456H	PF3D7_1037400	protein_coding	CODING	PF3D7_1037400.1	1	NA
Pf3D7_10_v3	Pf3D7_10_v3:1485068	1.10005	1485068	106.089	15.9546	1.11022e-16	Pf3D7_10_v3.1485068	NON_SYNONYMOUS_CODING(MODERATE|MISSENSE|Tct/Act|S96T|PF3D7_1037400|protein_coding|CODING|PF3D7_1037400.1|1)	NON_SYNONYMOUS_CODING	MODERATE	MISSENSE	Tct/Act	S96T	PF3D7_1037400	protein_coding	CODING	PF3D7_1037400.1	1	NA
Pf3D7_10_v3	Pf3D7_10_v3:1493790	1.10651	1493790	359.62	15.9546	1.11022e-16	Pf3D7_10_v3.1493790	SYNONYMOUS_CODING(LOW|SILENT|atA/atC|I691|PF3D7_1037600|protein_coding|CODING|PF3D7_1037600.1|3)	SYNONYMOUS_CODING	LOW	SILENT	atA/atC	I691	PF3D7_1037600	protein_coding	CODING	PF3D7_1037600.1	3	NA
Pf3D7_10_v3	Pf3D7_10_v3:1496720	1.10868	1496720	44.8231	10.6662	2.15666e-11	Pf3D7_10_v3.1496720	DOWNSTREAM(MODIFIER||2342||PF3D7_1037600|protein_coding|CODING|PF3D7_1037600.1|)	DOWNSTREAM	MODIFIER		2342		PF3D7_1037600	protein_coding	CODING	PF3D7_1037600.1	NA	NA
Pf3D7_10_v3	Pf3D7_10_v3:1498888	1.11029	1498888	25.1716	6.28025	5.24502e-07	Pf3D7_10_v3.1498888	SYNONYMOUS_CODING(LOW|SILENT|gcT/gcA|A663|PF3D7_1037800|protein_coding|CODING|PF3D7_1037800.1|10)	SYNONYMOUS_CODING	LOW	SILENT	gcT/gcA	A663	PF3D7_1037800	protein_coding	CODING	PF3D7_1037800.1	10	NA
Pf3D7_10_v3	Pf3D7_10_v3:1500342	1.11136	1500342	92.3466	15.9546	1.11022e-16	Pf3D7_10_v3.1500342	NON_SYNONYMOUS_CODING(MODERATE|MISSENSE|Ata/Tta|I392L|PF3D7_1037800|protein_coding|CODING|PF3D7_1037800.1|5)	NON_SYNONYMOUS_CODING	MODERATE	MISSENSE	Ata/Tta	I392L	PF3D7_1037800	protein_coding	CODING	PF3D7_1037800.1	5	NA
Pf3D7_10_v3	Pf3D7_10_v3:1503043	1.11337	1503043	42.9294	10.246	5.67499e-11	Pf3D7_10_v3.1503043	NON_SYNONYMOUS_CODING(MODERATE|MISSENSE|aAt/aGt|N154S|PF3D7_1037900|protein_coding|CODING|PF3D7_1037900.1|4)	NON_SYNONYMOUS_CODING	MODERATE	MISSENSE	aAt/aGt	N154S	PF3D7_1037900	protein_coding	CODING	PF3D7_1037900.1	4	NA
Pf3D7_10_v3	Pf3D7_10_v3:1503851	1.11396	1503851	290.438	15.9546	1.11022e-16	Pf3D7_10_v3.1503851	UPSTREAM(MODIFIER||1696||PF3D7_1037800|protein_coding|CODING|PF3D7_1037800.1|)	UPSTREAM	MODIFIER		1696		PF3D7_1037800	protein_coding	CODING	PF3D7_1037800.1	NA	NA
Pf3D7_10_v3	Pf3D7_10_v3:1508533	1.11743	1508533	145.402	15.9546	1.11022e-16	Pf3D7_10_v3.1508533	NON_SYNONYMOUS_CODING(MODERATE|MISSENSE|ttA/ttC|L664F|PF3D7_1038100|protein_coding|CODING|PF3D7_1038100.1|1)	NON_SYNONYMOUS_CODING	MODERATE	MISSENSE	ttA/ttC	L664F	PF3D7_1038100	protein_coding	CODING	PF3D7_1038100.1	1	NA
Pf3D7_10_v3	Pf3D7_10_v3:1509426	1.11809	1509426	57.8437	13.5463	2.84217e-14	Pf3D7_10_v3.1509426	SYNONYMOUS_CODING(LOW|SILENT|Cta/Tta|L367|PF3D7_1038100|protein_coding|CODING|PF3D7_1038100.1|1)	SYNONYMOUS_CODING	LOW	SILENT	Cta/Tta	L367	PF3D7_1038100	protein_coding	CODING	PF3D7_1038100.1	1	NA
Pf3D7_10_v3	Pf3D7_10_v3:1516274	1.12317	1516274	72.9624	15.9546	1.11022e-16	Pf3D7_10_v3.1516274	UPSTREAM(MODIFIER||1858||PF3D7_1038300|protein_coding|CODING|PF3D7_1038300.1|)	UPSTREAM	MODIFIER		1858		PF3D7_1038300	protein_coding	CODING	PF3D7_1038300.1	NA	NA
Pf3D7_10_v3	Pf3D7_10_v3:1518551	1.12485	1518551	114.675	15.9546	1.11022e-16	Pf3D7_10_v3.1518551	UPSTREAM(MODIFIER||4135||PF3D7_1038300|protein_coding|CODING|PF3D7_1038300.1|)	UPSTREAM	MODIFIER		4135		PF3D7_1038300	protein_coding	CODING	PF3D7_1038300.1	NA	NA
Pf3D7_10_v3	Pf3D7_10_v3:1518901	1.12511	1518901	30.051	7.37588	4.20839e-08	Pf3D7_10_v3.1518901	UPSTREAM(MODIFIER||4485||PF3D7_1038300|protein_coding|CODING|PF3D7_1038300.1|)	UPSTREAM	MODIFIER		4485		PF3D7_1038300	protein_coding	CODING	PF3D7_1038300.1	NA	NA
Pf3D7_10_v3	Pf3D7_10_v3:1520859	1.12656	1520859	203.912	15.9546	1.11022e-16	Pf3D7_10_v3.1520859	NON_SYNONYMOUS_CODING(MODERATE|MISSENSE|Act/Gct|T576A|Pf11-1|protein_coding|CODING|PF3D7_1038400.1|2)	NON_SYNONYMOUS_CODING	MODERATE	MISSENSE	Act/Gct	T576A	Pf11-1	protein_coding	CODING	PF3D7_1038400.1	2	NA
Pf3D7_10_v3	Pf3D7_10_v3:1521455	1.127	1521455	66.6145	15.4775	3.33067e-16	Pf3D7_10_v3.1521455	SYNONYMOUS_CODING(LOW|SILENT|gtT/gtC|V774|Pf11-1|protein_coding|CODING|PF3D7_1038400.1|2)	SYNONYMOUS_CODING	LOW	SILENT	gtT/gtC	V774	Pf11-1	protein_coding	CODING	PF3D7_1038400.1	2	NA
Pf3D7_10_v3	Pf3D7_10_v3:1521635	1.12714	1521635	23.0626	5.80463	1.56808e-06	Pf3D7_10_v3.1521635	SYNONYMOUS_CODING(LOW|SILENT|gaA/gaG|E834|Pf11-1|protein_coding|CODING|PF3D7_1038400.1|2)	SYNONYMOUS_CODING	LOW	SILENT	gaA/gaG	E834	Pf11-1	protein_coding	CODING	PF3D7_1038400.1	2	NA
Pf3D7_10_v3	Pf3D7_10_v3:1522980	1.12813	1522980	89.7518	15.9546	1.11022e-16	Pf3D7_10_v3.1522980	NON_SYNONYMOUS_CODING(MODERATE|MISSENSE|Caa/Gaa|Q1283E|Pf11-1|protein_coding|CODING|PF3D7_1038400.1|2)	NON_SYNONYMOUS_CODING	MODERATE	MISSENSE	Caa/Gaa	Q1283E	Pf11-1	protein_coding	CODING	PF3D7_1038400.1	2	NA
Pf3D7_10_v3	Pf3D7_10_v3:1523546	1.12855	1523546	21.387	5.42562	3.75301e-06	Pf3D7_10_v3.1523546	SYNONYMOUS_CODING(LOW|SILENT|gcA/gcT|A1471|Pf11-1|protein_coding|CODING|PF3D7_1038400.1|2)	SYNONYMOUS_CODING	LOW	SILENT	gcA/gcT	A1471	Pf11-1	protein_coding	CODING	PF3D7_1038400.1	2	NA
Pf3D7_10_v3	Pf3D7_10_v3:1524260	1.12908	1524260	78.1438	15.9546	1.11022e-16	Pf3D7_10_v3.1524260	SYNONYMOUS_CODING(LOW|SILENT|gaA/gaG|E1709|Pf11-1|protein_coding|CODING|PF3D7_1038400.1|2)	SYNONYMOUS_CODING	LOW	SILENT	gaA/gaG	E1709	Pf11-1	protein_coding	CODING	PF3D7_1038400.1	2	NA
Pf3D7_10_v3	Pf3D7_10_v3:1524276	1.12909	1524276	89.0661	15.9546	1.11022e-16	Pf3D7_10_v3.1524276	NON_SYNONYMOUS_CODING(MODERATE|MISSENSE|Atg/Gtg|M1715V|Pf11-1|protein_coding|CODING|PF3D7_1038400.1|2)	NON_SYNONYMOUS_CODING	MODERATE	MISSENSE	Atg/Gtg	M1715V	Pf11-1	protein_coding	CODING	PF3D7_1038400.1	2	NA
Pf3D7_10_v3	Pf3D7_10_v3:1524278	1.12909	1524278	21.7172	5.50039	3.15942e-06	Pf3D7_10_v3.1524278	NON_SYNONYMOUS_CODING(MODERATE|MISSENSE|atG/atT|M1715I|Pf11-1|protein_coding|CODING|PF3D7_1038400.1|2)	NON_SYNONYMOUS_CODING	MODERATE	MISSENSE	atG/atT	M1715I	Pf11-1	protein_coding	CODING	PF3D7_1038400.1	2	NA
Pf3D7_10_v3	Pf3D7_10_v3:1524279	1.1291	1524279	79.3939	15.9546	1.11022e-16	Pf3D7_10_v3.1524279	NON_SYNONYMOUS_CODING(MODERATE|MISSENSE|Gta/Ata|V1716I|Pf11-1|protein_coding|CODING|PF3D7_1038400.1|2)	NON_SYNONYMOUS_CODING	MODERATE	MISSENSE	Gta/Ata	V1716I	Pf11-1	protein_coding	CODING	PF3D7_1038400.1	2	NA
Pf3D7_10_v3	Pf3D7_10_v3:1526490	1.13073	1526490	224.187	15.9546	1.11022e-16	Pf3D7_10_v3.1526490	NON_SYNONYMOUS_CODING(MODERATE|MISSENSE|Ttt/Gtt|F2453V|Pf11-1|protein_coding|CODING|PF3D7_1038400.1|2)	NON_SYNONYMOUS_CODING	MODERATE	MISSENSE	Ttt/Gtt	F2453V	Pf11-1	protein_coding	CODING	PF3D7_1038400.1	2	NA
Pf3D7_10_v3	Pf3D7_10_v3:1526977	1.13109	1526977	150.839	15.9546	1.11022e-16	Pf3D7_10_v3.1526977	NON_SYNONYMOUS_CODING(MODERATE|MISSENSE|gAa/gCa|E2615A|Pf11-1|protein_coding|CODING|PF3D7_1038400.1|2)	NON_SYNONYMOUS_CODING	MODERATE	MISSENSE	gAa/gCa	E2615A	Pf11-1	protein_coding	CODING	PF3D7_1038400.1	2	NA
Pf3D7_10_v3	Pf3D7_10_v3:1528043	1.13188	1528043	23.9432	6.0034	9.92192e-07	Pf3D7_10_v3.1528043	SYNONYMOUS_CODING(LOW|SILENT|gaA/gaG|E2970|Pf11-1|protein_coding|CODING|PF3D7_1038400.1|2)	SYNONYMOUS_CODING	LOW	SILENT	gaA/gaG	E2970	Pf11-1	protein_coding	CODING	PF3D7_1038400.1	2	NA
Pf3D7_10_v3	Pf3D7_10_v3:1537710	1.13904	1537710	74.0444	15.9546	1.11022e-16	Pf3D7_10_v3.1537710	NON_SYNONYMOUS_CODING(MODERATE|MISSENSE|Gaa/Caa|E6193Q|Pf11-1|protein_coding|CODING|PF3D7_1038400.1|2)	NON_SYNONYMOUS_CODING	MODERATE	MISSENSE	Gaa/Caa	E6193Q	Pf11-1	protein_coding	CODING	PF3D7_1038400.1	2	NA
Pf3D7_10_v3	Pf3D7_10_v3:1542790	1.14281	1542790	432.997	15.9546	1.11022e-16	Pf3D7_10_v3.1542790	NON_SYNONYMOUS_CODING(MODERATE|MISSENSE|gTa/gAa|V7886E|Pf11-1|protein_coding|CODING|PF3D7_1038400.1|2)	NON_SYNONYMOUS_CODING	MODERATE	MISSENSE	gTa/gAa	V7886E	Pf11-1	protein_coding	CODING	PF3D7_1038400.1	2	NA
Pf3D7_10_v3	Pf3D7_10_v3:1547146	1.14603	1547146	23.8944	5.99239	1.01767e-06	Pf3D7_10_v3.1547146	NON_SYNONYMOUS_CODING(MODERATE|MISSENSE|gCt/gTt|A9338V|Pf11-1|protein_coding|CODING|PF3D7_1038400.1|2)	NON_SYNONYMOUS_CODING	MODERATE	MISSENSE	gCt/gTt	A9338V	Pf11-1	protein_coding	CODING	PF3D7_1038400.1	2	NA
Pf3D7_10_v3	Pf3D7_10_v3:1547170	1.14605	1547170	31.7022	7.7454	1.79723e-08	Pf3D7_10_v3.1547170	NON_SYNONYMOUS_CODING(MODERATE|MISSENSE|gCt/gTt|A9346V|Pf11-1|protein_coding|CODING|PF3D7_1038400.1|2)	NON_SYNONYMOUS_CODING	MODERATE	MISSENSE	gCt/gTt	A9346V	Pf11-1	protein_coding	CODING	PF3D7_1038400.1	2	NA
Pf3D7_10_v3	Pf3D7_10_v3:1548152	1.14678	1548152	54.8251	12.8801	1.31783e-13	Pf3D7_10_v3.1548152	DOWNSTREAM(MODIFIER||327||Pf11-1|protein_coding|CODING|PF3D7_1038400.1|)	DOWNSTREAM	MODIFIER		327		Pf11-1	protein_coding	CODING	PF3D7_1038400.1	NA	NA
Pf3D7_10_v3	Pf3D7_10_v3:1550084	1.14821	1550084	21.4122	5.43133	3.70401e-06	Pf3D7_10_v3.1550084	UPSTREAM(MODIFIER||353||PF3D7_1038500|protein_coding|CODING|PF3D7_1038500.1|)	UPSTREAM	MODIFIER		353		PF3D7_1038500	protein_coding	CODING	PF3D7_1038500.1	NA	NA
Pf3D7_10_v3	Pf3D7_10_v3:1550402	1.14845	1550402	30.0338	7.37203	4.24588e-08	Pf3D7_10_v3.1550402	UPSTREAM(MODIFIER||671||PF3D7_1038500|protein_coding|CODING|PF3D7_1038500.1|)	UPSTREAM	MODIFIER		671		PF3D7_1038500	protein_coding	CODING	PF3D7_1038500.1	NA	NA
Pf3D7_10_v3	Pf3D7_10_v3:1551520	1.14927	1551520	26.9953	6.69048	2.03951e-07	Pf3D7_10_v3.1551520	NON_SYNONYMOUS_CODING(MODERATE|MISSENSE|Gca/Tca|A512S|PF3D7_1038600|protein_coding|CODING|PF3D7_1038600.1|2)	NON_SYNONYMOUS_CODING	MODERATE	MISSENSE	Gca/Tca	A512S	PF3D7_1038600	protein_coding	CODING	PF3D7_1038600.1	2	NA
Pf3D7_10_v3	Pf3D7_10_v3:1551526	1.14928	1551526	26.9953	6.69048	2.03951e-07	Pf3D7_10_v3.1551526	NON_SYNONYMOUS_CODING(MODERATE|MISSENSE|Ata/Gta|I510V|PF3D7_1038600|protein_coding|CODING|PF3D7_1038600.1|2)	NON_SYNONYMOUS_CODING	MODERATE	MISSENSE	Ata/Gta	I510V	PF3D7_1038600	protein_coding	CODING	PF3D7_1038600.1	2	NA
Pf3D7_10_v3	Pf3D7_10_v3:1553024	1.15039	1553024	26.6066	6.60311	2.49396e-07	Pf3D7_10_v3.1553024	NON_SYNONYMOUS_CODING(MODERATE|MISSENSE|aCt/aTt|T50I|PF3D7_1038600|protein_coding|CODING|PF3D7_1038600.1|1)	NON_SYNONYMOUS_CODING	MODERATE	MISSENSE	aCt/aTt	T50I	PF3D7_1038600	protein_coding	CODING	PF3D7_1038600.1	1	NA
Pf3D7_10_v3	Pf3D7_10_v3:1554670	1.15161	1554670	20.2648	5.17115	6.74289e-06	Pf3D7_10_v3.1554670	NON_SYNONYMOUS_CODING(MODERATE|MISSENSE|aaA/aaT|K314N|PF3D7_1038700|protein_coding|CODING|PF3D7_1038700.1|2)	NON_SYNONYMOUS_CODING	MODERATE	MISSENSE	aaA/aaT	K314N	PF3D7_1038700	protein_coding	CODING	PF3D7_1038700.1	2	NA
Pf3D7_10_v3	Pf3D7_10_v3:1559634	1.15528	1559634	104.964	15.9546	1.11022e-16	Pf3D7_10_v3.1559634	SYNONYMOUS_CODING(LOW|SILENT|aaA/aaG|K558|PF3D7_1038800|protein_coding|CODING|PF3D7_1038800.1|2)	SYNONYMOUS_CODING	LOW	SILENT	aaA/aaG	K558	PF3D7_1038800	protein_coding	CODING	PF3D7_1038800.1	2	NA
Pf3D7_10_v3	Pf3D7_10_v3:1560046	1.15559	1560046	104.964	15.9546	1.11022e-16	Pf3D7_10_v3.1560046	NON_SYNONYMOUS_CODING(MODERATE|MISSENSE|Aat/Cat|N696H|PF3D7_1038800|protein_coding|CODING|PF3D7_1038800.1|2)	NON_SYNONYMOUS_CODING	MODERATE	MISSENSE	Aat/Cat	N696H	PF3D7_1038800	protein_coding	CODING	PF3D7_1038800.1	2	NA
Pf3D7_10_v3	Pf3D7_10_v3:1562279	1.15724	1562279	121.561	15.9546	1.11022e-16	Pf3D7_10_v3.1562279	UPSTREAM(MODIFIER||530||PF3D7_1038900|protein_coding|CODING|PF3D7_1038900.1|)	UPSTREAM	MODIFIER		530		PF3D7_1038900	protein_coding	CODING	PF3D7_1038900.1	NA	NA
Pf3D7_10_v3	Pf3D7_10_v3:1565507	1.15963	1565507	35.6249	8.62121	2.39214e-09	Pf3D7_10_v3.1565507	UPSTREAM(MODIFIER||3202||FIKK10.2|protein_coding|CODING|PF3D7_1039000.1|)	UPSTREAM	MODIFIER		3202		FIKK10.2	protein_coding	CODING	PF3D7_1039000.1	NA	NA
Pf3D7_10_v3	Pf3D7_10_v3:1566064	1.16005	1566064	186.992	15.9546	1.11022e-16	Pf3D7_10_v3.1566064	UPSTREAM(MODIFIER||2645||FIKK10.2|protein_coding|CODING|PF3D7_1039000.1|)	UPSTREAM	MODIFIER		2645		FIKK10.2	protein_coding	CODING	PF3D7_1039000.1	NA	NA
Pf3D7_10_v3	Pf3D7_10_v3:1566466	1.16035	1566466	49.2145	11.6393	2.2945e-12	Pf3D7_10_v3.1566466	UPSTREAM(MODIFIER||2243||FIKK10.2|protein_coding|CODING|PF3D7_1039000.1|)	UPSTREAM	MODIFIER		2243		FIKK10.2	protein_coding	CODING	PF3D7_1039000.1	NA	NA
Pf3D7_10_v3	Pf3D7_10_v3:1566615	1.16046	1566615	36.0436	8.71455	1.92953e-09	Pf3D7_10_v3.1566615	UPSTREAM(MODIFIER||2094||FIKK10.2|protein_coding|CODING|PF3D7_1039000.1|)	UPSTREAM	MODIFIER		2094		FIKK10.2	protein_coding	CODING	PF3D7_1039000.1	NA	NA
Pf3D7_10_v3	Pf3D7_10_v3:1568993	1.16222	1568993	140.564	15.9546	1.11022e-16	Pf3D7_10_v3.1568993	INTRON(MODIFIER||||FIKK10.2|protein_coding|CODING|PF3D7_1039000.1|1)	INTRON	MODIFIER				FIKK10.2	protein_coding	CODING	PF3D7_1039000.1	1	NA
Pf3D7_10_v3	Pf3D7_10_v3:1569672	1.16272	1569672	129.961	15.9546	1.11022e-16	Pf3D7_10_v3.1569672	NON_SYNONYMOUS_CODING(MODERATE|MISSENSE|Ata/Tta|I272L|FIKK10.2|protein_coding|CODING|PF3D7_1039000.1|2)	NON_SYNONYMOUS_CODING	MODERATE	MISSENSE	Ata/Tta	I272L	FIKK10.2	protein_coding	CODING	PF3D7_1039000.1	2	NA
Pf3D7_10_v3	Pf3D7_10_v3:1569812	1.16282	1569812	49.2145	11.6393	2.2945e-12	Pf3D7_10_v3.1569812	NON_SYNONYMOUS_CODING(MODERATE|MISSENSE|gaA/gaT|E318D|FIKK10.2|protein_coding|CODING|PF3D7_1039000.1|2)	NON_SYNONYMOUS_CODING	MODERATE	MISSENSE	gaA/gaT	E318D	FIKK10.2	protein_coding	CODING	PF3D7_1039000.1	2	NA
Pf3D7_10_v3	Pf3D7_10_v3:1569952	1.16293	1569952	52.2135	12.3029	4.97824e-13	Pf3D7_10_v3.1569952	NON_SYNONYMOUS_CODING(MODERATE|MISSENSE|tAt/tGt|Y365C|FIKK10.2|protein_coding|CODING|PF3D7_1039000.1|2)	NON_SYNONYMOUS_CODING	MODERATE	MISSENSE	tAt/tGt	Y365C	FIKK10.2	protein_coding	CODING	PF3D7_1039000.1	2	NA
Pf3D7_10_v3	Pf3D7_10_v3:1570102	1.16304	1570102	82.8162	15.9546	1.11022e-16	Pf3D7_10_v3.1570102	NON_SYNONYMOUS_CODING(MODERATE|MISSENSE|tAt/tGt|Y415C|FIKK10.2|protein_coding|CODING|PF3D7_1039000.1|2)	NON_SYNONYMOUS_CODING	MODERATE	MISSENSE	tAt/tGt	Y415C	FIKK10.2	protein_coding	CODING	PF3D7_1039000.1	2	NA
Pf3D7_10_v3	Pf3D7_10_v3:1570114	1.16305	1570114	72.663	15.9546	1.11022e-16	Pf3D7_10_v3.1570114	NON_SYNONYMOUS_CODING(MODERATE|MISSENSE|gAt/gGt|D419G|FIKK10.2|protein_coding|CODING|PF3D7_1039000.1|2)	NON_SYNONYMOUS_CODING	MODERATE	MISSENSE	gAt/gGt	D419G	FIKK10.2	protein_coding	CODING	PF3D7_1039000.1	2	NA
Pf3D7_10_v3	Pf3D7_10_v3:1570136	1.16306	1570136	20.5088	5.22653	5.93569e-06	Pf3D7_10_v3.1570136	SYNONYMOUS_CODING(LOW|SILENT|gaA/gaG|E426|FIKK10.2|protein_coding|CODING|PF3D7_1039000.1|2)	SYNONYMOUS_CODING	LOW	SILENT	gaA/gaG	E426	FIKK10.2	protein_coding	CODING	PF3D7_1039000.1	2	NA
Pf3D7_12_v3	Pf3D7_12_v3:890755	0.659819	890755	119.692	15.9546	1.11022e-16	Pf3D7_12_v3.890755	NON_SYNONYMOUS_CODING(MODERATE|MISSENSE|Aag/Cag|K59Q|ApiAP2|protein_coding|CODING|PF3D7_1222400.1|1)	NON_SYNONYMOUS_CODING	MODERATE	MISSENSE	Aag/Cag	K59Q	ApiAP2	protein_coding	CODING	PF3D7_1222400.1	1	NA
Pf3D7_12_v3	Pf3D7_12_v3:901117	0.667494	901117	54.5672	12.8233	1.50213e-13	Pf3D7_12_v3.901117	UPSTREAM(MODIFIER||41||PF3D7_1222500|protein_coding|CODING|PF3D7_1222500.1|)	UPSTREAM	MODIFIER		41		PF3D7_1222500	protein_coding	CODING	PF3D7_1222500.1	NA	NA
Pf3D7_12_v3	Pf3D7_12_v3:903775	0.669463	903775	24.9767	6.23636	5.8028e-07	Pf3D7_12_v3.903775	UPSTREAM(MODIFIER||2699||PF3D7_1222500|protein_coding|CODING|PF3D7_1222500.1|)	UPSTREAM	MODIFIER		2699		PF3D7_1222500	protein_coding	CODING	PF3D7_1222500.1	NA	NA
Pf3D7_12_v3	Pf3D7_12_v3:903846	0.669516	903846	20.6037	5.24805	5.64876e-06	Pf3D7_12_v3.903846	UPSTREAM(MODIFIER||2770||PF3D7_1222500|protein_coding|CODING|PF3D7_1222500.1|)	UPSTREAM	MODIFIER		2770		PF3D7_1222500	protein_coding	CODING	PF3D7_1222500.1	NA	NA
Pf3D7_12_v3	Pf3D7_12_v3:910711	0.674601	910711	80.2224	15.9546	1.11022e-16	Pf3D7_12_v3.910711	NON_SYNONYMOUS_CODING(MODERATE|MISSENSE|cCt/cAt|P1170H|AP2-G|protein_coding|CODING|PF3D7_1222600.1|1)	NON_SYNONYMOUS_CODING	MODERATE	MISSENSE	cCt/cAt	P1170H	AP2-G	protein_coding	CODING	PF3D7_1222600.1	1	NA
Pf3D7_12_v3	Pf3D7_12_v3:912840	0.676178	912840	34.413	8.35093	4.45728e-09	Pf3D7_12_v3.912840	NON_SYNONYMOUS_CODING(MODERATE|MISSENSE|Gac/Aac|D1880N|AP2-G|protein_coding|CODING|PF3D7_1222600.1|1)	NON_SYNONYMOUS_CODING	MODERATE	MISSENSE	Gac/Aac	D1880N	AP2-G	protein_coding	CODING	PF3D7_1222600.1	1	NA
Pf3D7_12_v3	Pf3D7_12_v3:916181	0.678653	916181	57.5391	13.4804	3.30846e-14	Pf3D7_12_v3.916181	UPSTREAM(MODIFIER||2541||GAP45|protein_coding|CODING|PF3D7_1222700.1|)	UPSTREAM	MODIFIER		2541		GAP45	protein_coding	CODING	PF3D7_1222700.1	NA	NA
Pf3D7_12_v3	Pf3D7_12_v3:921446	0.682553	921446	117.251	15.9546	1.11022e-16	Pf3D7_12_v3.921446	UPSTREAM(MODIFIER||2081||PF3D7_1222900|protein_coding|CODING|PF3D7_1222900.1|)	UPSTREAM	MODIFIER		2081		PF3D7_1222900	protein_coding	CODING	PF3D7_1222900.1	NA	NA
Pf3D7_12_v3	Pf3D7_12_v3:941075	0.697093	941075	20.441	5.21114	6.14984e-06	Pf3D7_12_v3.941075	UPSTREAM(MODIFIER||2436||GyrA|protein_coding|CODING|PF3D7_1223300.1|)	UPSTREAM	MODIFIER		2436		GyrA	protein_coding	CODING	PF3D7_1223300.1	NA	NA
Pf3D7_12_v3	Pf3D7_12_v3:944301	0.699482	944301	33.4976	8.14659	7.13534e-09	Pf3D7_12_v3.944301	SYNONYMOUS_CODING(LOW|SILENT|acG/acC|T1059|PF3D7_1223400|protein_coding|CODING|PF3D7_1223400.1|1)	SYNONYMOUS_CODING	LOW	SILENT	acG/acC	T1059	PF3D7_1223400	protein_coding	CODING	PF3D7_1223400.1	1	NA
Pf3D7_12_v3	Pf3D7_12_v3:947559	0.701896	947559	46.7036	11.0832	8.25751e-12	Pf3D7_12_v3.947559	DOWNSTREAM(MODIFIER||814||PF3D7_1223400|protein_coding|CODING|PF3D7_1223400.1|)	DOWNSTREAM	MODIFIER		814		PF3D7_1223400	protein_coding	CODING	PF3D7_1223400.1	NA	NA
Pf3D7_12_v3	Pf3D7_12_v3:951788	0.705028	951788	60.9125	14.2222	5.9952e-15	Pf3D7_12_v3.951788	NON_SYNONYMOUS_CODING(MODERATE|MISSENSE|gGt/gAt|G3061D|PF3D7_1223500|protein_coding|CODING|PF3D7_1223500.1|1)	NON_SYNONYMOUS_CODING	MODERATE	MISSENSE	gGt/gAt	G3061D	PF3D7_1223500	protein_coding	CODING	PF3D7_1223500.1	1	NA
Pf3D7_12_v3	Pf3D7_12_v3:954711	0.707193	954711	33.4976	8.14659	7.13534e-09	Pf3D7_12_v3.954711	NON_SYNONYMOUS_CODING(MODERATE|MISSENSE|Aat/Tat|N2087Y|PF3D7_1223500|protein_coding|CODING|PF3D7_1223500.1|1)	NON_SYNONYMOUS_CODING	MODERATE	MISSENSE	Aat/Tat	N2087Y	PF3D7_1223500	protein_coding	CODING	PF3D7_1223500.1	1	NA
Pf3D7_12_v3	Pf3D7_12_v3:967611	0.716749	967611	207.563	15.9546	1.11022e-16	Pf3D7_12_v3.967611	UPSTREAM(MODIFIER||120||PF3D7_1223600|protein_coding|CODING|PF3D7_1223600.1|)	UPSTREAM	MODIFIER		120		PF3D7_1223600	protein_coding	CODING	PF3D7_1223600.1	NA	NA
Pf3D7_12_v3	Pf3D7_12_v3:971738	0.719806	971738	31.0654	7.60297	2.49476e-08	Pf3D7_12_v3.971738	SYNONYMOUS_CODING(LOW|SILENT|gcC/gcG|A157|PF3D7_1223800|protein_coding|CODING|PF3D7_1223800.1|1)	SYNONYMOUS_CODING	LOW	SILENT	gcC/gcG	A157	PF3D7_1223800	protein_coding	CODING	PF3D7_1223800.1	1	NA
Pf3D7_12_v3	Pf3D7_12_v3:974352	0.721742	974352	220.186	15.9546	1.11022e-16	Pf3D7_12_v3.974352	UPSTREAM(MODIFIER||959||PF3D7_1223900|protein_coding|CODING|PF3D7_1223900.1|)	UPSTREAM	MODIFIER		959		PF3D7_1223900	protein_coding	CODING	PF3D7_1223900.1	NA	NA
Pf3D7_12_v3	Pf3D7_12_v3:974691	0.721993	974691	86.5355	15.9546	1.11022e-16	Pf3D7_12_v3.974691	NON_SYNONYMOUS_CODING(MODERATE|MISSENSE|tTa/tCa|L107S|GCH1|protein_coding|CODING|PF3D7_1224000.1|1)	NON_SYNONYMOUS_CODING	MODERATE	MISSENSE	tTa/tCa	L107S	GCH1	protein_coding	CODING	PF3D7_1224000.1	1	NA

## Sheet: Data 6
CHR	START	END	N_SNP	MEAN_SNP	MAX_SNP	N_EXTR_SNP	PERC_EXTR_SNP	MEAN_EXTR_SNP
3	50000	180000	338	3.10773	15.9546	67	19.82	10.4496
6	730000	840000	171	0.857683	7.65568	7	4.09	6.41312
6	1040000	1260000	212	2.85091	15.9546	36	16.98	10.4344
8	430000	530000	171	1.64569	15.9546	15	8.77	9.13405
10	1370000	1620000	655	2.54755	15.9546	114	17.4	11.0105
12	860000	1020000	126	2.59757	15.9546	17	13.49	11.5458

## Sheet: Data 7
sample	acc	study	study_title	contact_name	contact_email	country	site	collection_year	bases	avg_read_length	mean_base_quality	mean_coverage	AllSamplesThisIndividual	SRR_acc	Read number in SRA file		Read numbers in Fastq generated from SRA
QG0182-C	ERS347567	1052	Tracking Resistance to Artemisinin Collaboration (TRAC)	Elizabeth Ashley	liz@tropmedres.ac	Congo DR	Kinshasa	2013	2530000000	99	25.3	104.97	QG0182-C	ERR426017	12589035	0	12473986	0
QG0183-C	ERS347575	1052	Tracking Resistance to Artemisinin Collaboration (TRAC)	Elizabeth Ashley	liz@tropmedres.ac	Congo DR	Kinshasa	2013	2480000000	99	24.8	104.16	QG0183-C	ERR404214	12319167	0	12176956	0
QG0184-C	ERS347583	1052	Tracking Resistance to Artemisinin Collaboration (TRAC)	Elizabeth Ashley	liz@tropmedres.ac	Congo DR	Kinshasa	2013	486000000	99	25	16.74	QG0184-C	ERR426056	2418127	0	2406177	0
QG0185-C	ERS347591	1052	Tracking Resistance to Artemisinin Collaboration (TRAC)	Elizabeth Ashley	liz@tropmedres.ac	Congo DR	Kinshasa	2013	1170000000	99	24.6	46.69	QG0185-C	ERR426136	5807725	0	5759084	0
QG0186-C	ERS347599	1052	Tracking Resistance to Artemisinin Collaboration (TRAC)	Elizabeth Ashley	liz@tropmedres.ac	Congo DR	Kinshasa	2013	1070000000	99	24.9	42.71	QG0186-C	ERR426114	5328578	0	5289304	0
QG0187-C	ERS347607	1052	Tracking Resistance to Artemisinin Collaboration (TRAC)	Elizabeth Ashley	liz@tropmedres.ac	Congo DR	Kinshasa	2013	282000000	99	24.5	9.64	QG0187-C	ERR426043	1403816	0	1396920	0
QG0188-C	ERS347615	1052	Tracking Resistance to Artemisinin Collaboration (TRAC)	Elizabeth Ashley	liz@tropmedres.ac	Congo DR	Kinshasa	2013	1030000000	98	23.9	40.56	QG0188-C	ERR426099	5123421	0	5091903	0
QG0189-C	ERS347623	1052	Tracking Resistance to Artemisinin Collaboration (TRAC)	Elizabeth Ashley	liz@tropmedres.ac	Congo DR	Kinshasa	2013	2490000000	99	25.1	101.89	QG0189-C	ERR404191	12361551	0	12250045	0
QG0190-C	ERS347631	1052	Tracking Resistance to Artemisinin Collaboration (TRAC)	Elizabeth Ashley	liz@tropmedres.ac	Congo DR	Kinshasa	2013	1850000000	99	25	76.63	QG0190-C	ERR404204	9168731	0	9095339	0
QG0191-C	ERS347544	1052	Tracking Resistance to Artemisinin Collaboration (TRAC)	Elizabeth Ashley	liz@tropmedres.ac	Congo DR	Kinshasa	2013	1980000000	99	24.7	81.18	QG0191-C	ERR404199	9812191	0	9734993	0
QG0192-C	ERS347552	1052	Tracking Resistance to Artemisinin Collaboration (TRAC)	Elizabeth Ashley	liz@tropmedres.ac	Congo DR	Kinshasa	2013	1240000000	98	24.6	50.06	QG0192-C	ERR426083	6140366	0	6100883	0
QG0193-C	ERS347560	1052	Tracking Resistance to Artemisinin Collaboration (TRAC)	Elizabeth Ashley	liz@tropmedres.ac	Congo DR	Kinshasa	2013	2880000000	99	24.8	118.95	QG0193-C	ERR404188	14292848	0	14158376	0
QG0194-C	ERS347568	1052	Tracking Resistance to Artemisinin Collaboration (TRAC)	Elizabeth Ashley	liz@tropmedres.ac	Congo DR	Kinshasa	2013	786000000	99	25.3	29.7	QG0194-C	ERR404260	3910017	0	3882592	0
QG0195-C	ERS347576	1052	Tracking Resistance to Artemisinin Collaboration (TRAC)	Elizabeth Ashley	liz@tropmedres.ac	Congo DR	Kinshasa	2013	743000000	99	24.2	28.81	QG0195-C	ERR426018	3688655	0	3665515	0
QG0196-C	ERS347584	1052	Tracking Resistance to Artemisinin Collaboration (TRAC)	Elizabeth Ashley	liz@tropmedres.ac	Congo DR	Kinshasa	2013	2730000000	98	23.7	110.27	QG0196-C	ERR404200	13497611	0	13375502	0
QG0197-C	ERS347592	1052	Tracking Resistance to Artemisinin Collaboration (TRAC)	Elizabeth Ashley	liz@tropmedres.ac	Congo DR	Kinshasa	2013	1580000000	99	25.2	65.22	QG0197-C	ERR404242	7849803	0	7769358	0
QG0198-C	ERS347600	1052	Tracking Resistance to Artemisinin Collaboration (TRAC)	Elizabeth Ashley	liz@tropmedres.ac	Congo DR	Kinshasa	2013	929000000	99	24.4	36	QG0198-C	ERR426097	4612936	0	4586721	0
QG0200-C	ERS347616	1052	Tracking Resistance to Artemisinin Collaboration (TRAC)	Elizabeth Ashley	liz@tropmedres.ac	Congo DR	Kinshasa	2013	1490000000	99	25.3	62.22	QG0200-C	ERR404202	7410251	0	7358051	0
QG0201-C	ERS347624	1052	Tracking Resistance to Artemisinin Collaboration (TRAC)	Elizabeth Ashley	liz@tropmedres.ac	Congo DR	Kinshasa	2013	2740000000	99	24.9	114.31	QG0201-C	ERR426021	13624904	0	13505908	0
QG0202-C	ERS347632	1052	Tracking Resistance to Artemisinin Collaboration (TRAC)	Elizabeth Ashley	liz@tropmedres.ac	Congo DR	Kinshasa	2013	739000000	99	25.3	28.63	QG0202-C	ERR426128	3673316	0	3650002	0
QG0203-C	ERS347545	1052	Tracking Resistance to Artemisinin Collaboration (TRAC)	Elizabeth Ashley	liz@tropmedres.ac	Congo DR	Kinshasa	2013	1640000000	98	23.8	67.03	QG0203-C	ERR404212	8129108	0	8046461	0
QG0204-C	ERS347553	1052	Tracking Resistance to Artemisinin Collaboration (TRAC)	Elizabeth Ashley	liz@tropmedres.ac	Congo DR	Kinshasa	2013	701000000	98	24	26.61	QG0204-C	ERR426122	3478298	0	3459076	0
QG0205-C	ERS347561	1052	Tracking Resistance to Artemisinin Collaboration (TRAC)	Elizabeth Ashley	liz@tropmedres.ac	Congo DR	Kinshasa	2013	2510000000	99	25	104.39	QG0205-C	ERR404240	12449059	0	12319937	0
QG0206-C	ERS347569	1052	Tracking Resistance to Artemisinin Collaboration (TRAC)	Elizabeth Ashley	liz@tropmedres.ac	Congo DR	Kinshasa	2013	770000000	99	25.1	30.61	QG0206-C	ERR426112	3825372	0	3801456	0
QG0207-C	ERS347577	1052	Tracking Resistance to Artemisinin Collaboration (TRAC)	Elizabeth Ashley	liz@tropmedres.ac	Congo DR	Kinshasa	2013	2790000000	99	25.2	114.2	QG0207-C	ERR426031	13860320	0	13716443	0
QG0208-C	ERS347585	1052	Tracking Resistance to Artemisinin Collaboration (TRAC)	Elizabeth Ashley	liz@tropmedres.ac	Congo DR	Kinshasa	2013	1240000000	99	24.4	49.32	QG0208-C	ERR426004	6156488	0	6113790	0
QG0209-C	ERS347593	1052	Tracking Resistance to Artemisinin Collaboration (TRAC)	Elizabeth Ashley	liz@tropmedres.ac	Congo DR	Kinshasa	2013	2580000000	99	24.8	105.45	QG0209-C	ERR404189	12802994	0	12690398	0
QG0210-C	ERS347601	1052	Tracking Resistance to Artemisinin Collaboration (TRAC)	Elizabeth Ashley	liz@tropmedres.ac	Congo DR	Kinshasa	2013	1290000000	99	24.6	47.23	QG0210-C	ERR426005	6401717	0	6358376	0
QG0211-C	ERS347609	1052	Tracking Resistance to Artemisinin Collaboration (TRAC)	Elizabeth Ashley	liz@tropmedres.ac	Congo DR	Kinshasa	2013	1550000000	99	25.1	58.46	QG0211-C	ERR426020	7690511	0	7613073	0
QG0212-C	ERS347617	1052	Tracking Resistance to Artemisinin Collaboration (TRAC)	Elizabeth Ashley	liz@tropmedres.ac	Congo DR	Kinshasa	2013	1330000000	99	24.8	53.23	QG0212-C	ERR404243	6629232	0	6529710	0
QG0213-C	ERS347625	1052	Tracking Resistance to Artemisinin Collaboration (TRAC)	Elizabeth Ashley	liz@tropmedres.ac	Congo DR	Kinshasa	2013	1950000000	99	24.8	79.98	QG0213-C	ERR404192	9704497	0	9627160	0
QG0214-C	ERS347633	1052	Tracking Resistance to Artemisinin Collaboration (TRAC)	Elizabeth Ashley	liz@tropmedres.ac	Congo DR	Kinshasa	2013	329000000	99	24.4	11.67	QG0214-C	ERR426045	1637900	0	1629595	0
QG0215-C	ERS347546	1052	Tracking Resistance to Artemisinin Collaboration (TRAC)	Elizabeth Ashley	liz@tropmedres.ac	Congo DR	Kinshasa	2013	1070000000	99	24.8	37.25	QG0215-C	ERR426110	5331982	0	5301815	0
QG0216-C	ERS347554	1052	Tracking Resistance to Artemisinin Collaboration (TRAC)	Elizabeth Ashley	liz@tropmedres.ac	Congo DR	Kinshasa	2013	2400000000	99	25.1	99.28	QG0216-C	ERR404187	11918477	0	11814649	0
QG0217-C	ERS347562	1052	Tracking Resistance to Artemisinin Collaboration (TRAC)	Elizabeth Ashley	liz@tropmedres.ac	Congo DR	Kinshasa	2013	2530000000	99	24.5	72.64	QG0217-C	ERR404228	12584477	0	12474625	0
QG0218-C	ERS347570	1052	Tracking Resistance to Artemisinin Collaboration (TRAC)	Elizabeth Ashley	liz@tropmedres.ac	Congo DR	Kinshasa	2013	2380000000	99	23.4	60.68	QG0218-C	ERR426002	11823388	0	11769872	0
QG0219-C	ERS347578	1052	Tracking Resistance to Artemisinin Collaboration (TRAC)	Elizabeth Ashley	liz@tropmedres.ac	Congo DR	Kinshasa	2013	2790000000	99	21.8	10.18	QG0219-C	ERR426135	13929759	0	13923337	0
QG0220-C	ERS347586	1052	Tracking Resistance to Artemisinin Collaboration (TRAC)	Elizabeth Ashley	liz@tropmedres.ac	Congo DR	Kinshasa	2013	2260000000	99	21.2	8.14	QG0220-C	ERR426096	11297009	0	11292355	0
QG0221-C	ERS347594	1052	Tracking Resistance to Artemisinin Collaboration (TRAC)	Elizabeth Ashley	liz@tropmedres.ac	Congo DR	Kinshasa	2013	2300000000	99	22.2	7.99	QG0221-C	ERR426057	11486865	0	11482528	0
QG0223-C	ERS347610	1052	Tracking Resistance to Artemisinin Collaboration (TRAC)	Elizabeth Ashley	liz@tropmedres.ac	Congo DR	Kinshasa	2013	2130000000	99	22.1	7.17	QG0223-C	ERR426059	10640628	0	10636878	0
QG0224-C	ERS347618	1052	Tracking Resistance to Artemisinin Collaboration (TRAC)	Elizabeth Ashley	liz@tropmedres.ac	Congo DR	Kinshasa	2013	2720000000	99	21.3	8.73	QG0224-C	ERR426127	13587102	0	13581906	0
QG0225-C	ERS347626	1052	Tracking Resistance to Artemisinin Collaboration (TRAC)	Elizabeth Ashley	liz@tropmedres.ac	Congo DR	Kinshasa	2013	2480000000	99	21.2	19.16	QG0225-C	ERR426139	12398687	0	12385795	0
QG0226-C	ERS347634	1052	Tracking Resistance to Artemisinin Collaboration (TRAC)	Elizabeth Ashley	liz@tropmedres.ac	Congo DR	Kinshasa	2013	2020000000	99	23.4	23.55	QG0226-C	ERR404209	10088941	0	10071591	0
QG0228-C	ERS347555	1052	Tracking Resistance to Artemisinin Collaboration (TRAC)	Elizabeth Ashley	liz@tropmedres.ac	Congo DR	Kinshasa	2013	2430000000	99	22.9	24.36	QG0228-C	ERR426001	12134092	0	12115430	0
QG0229-C	ERS347563	1052	Tracking Resistance to Artemisinin Collaboration (TRAC)	Elizabeth Ashley	liz@tropmedres.ac	Congo DR	Kinshasa	2013	2700000000	99	21.7	8.71	QG0229-C	ERR426111	13468153	0	13462198	0
QG0230-C	ERS347571	1052	Tracking Resistance to Artemisinin Collaboration (TRAC)	Elizabeth Ashley	liz@tropmedres.ac	Congo DR	Kinshasa	2013	2400000000	99	21.1	8.7	QG0230-C	ERR426094	11985589	0	11980517	0
QG0231-C	ERS347579	1052	Tracking Resistance to Artemisinin Collaboration (TRAC)	Elizabeth Ashley	liz@tropmedres.ac	Congo DR	Kinshasa	2013	1430000000	99	23.6	36.33	QG0231-C	ERR426070	7110586	0	7083528	0
QG0232-C	ERS347587	1052	Tracking Resistance to Artemisinin Collaboration (TRAC)	Elizabeth Ashley	liz@tropmedres.ac	Congo DR	Kinshasa	2013	819000000	99	23.5	13.02	QG0232-C	ERR426071	4083625	0	4075321	0
QG0233-C	ERS347595	1052	Tracking Resistance to Artemisinin Collaboration (TRAC)	Elizabeth Ashley	liz@tropmedres.ac	Congo DR	Kinshasa	2013	1090000000	99	23.8	22.17	QG0233-C	ERR426058	5450732	0	5434980	0
QG0234-C	ERS347603	1052	Tracking Resistance to Artemisinin Collaboration (TRAC)	Elizabeth Ashley	liz@tropmedres.ac	Congo DR	Kinshasa	2013	2830000000	99	24.9	98.01	QG0234-C	ERR404215	14077055	0	13958216	0
QG0235-C	ERS347611	1052	Tracking Resistance to Artemisinin Collaboration (TRAC)	Elizabeth Ashley	liz@tropmedres.ac	Congo DR	Kinshasa	2013	1690000000	99	22.6	29.2	QG0235-C	ERR426085	8427656	0	8406736	0
QG0236-C	ERS347619	1052	Tracking Resistance to Artemisinin Collaboration (TRAC)	Elizabeth Ashley	liz@tropmedres.ac	Congo DR	Kinshasa	2013	2510000000	99	23.3	44.88	QG0236-C	ERR426086	12504331	0	12467723	0
QG0237-C	ERS347627	1052	Tracking Resistance to Artemisinin Collaboration (TRAC)	Elizabeth Ashley	liz@tropmedres.ac	Congo DR	Kinshasa	2013	2360000000	99	23.7	24.49	QG0237-C	ERR404216	11803663	0	11783766	0
QG0238-C	ERS347635	1052	Tracking Resistance to Artemisinin Collaboration (TRAC)	Elizabeth Ashley	liz@tropmedres.ac	Congo DR	Kinshasa	2013	2060000000	99	25.2	84.74	QG0238-C	ERR426060	10230828	0	10156407	0
QG0239-C	ERS347548	1052	Tracking Resistance to Artemisinin Collaboration (TRAC)	Elizabeth Ashley	liz@tropmedres.ac	Congo DR	Kinshasa	2013	1300000000	99	24.5	47.23	QG0239-C	ERR426041	6461498	0	6421852	0
QG0240-C	ERS347556	1052	Tracking Resistance to Artemisinin Collaboration (TRAC)	Elizabeth Ashley	liz@tropmedres.ac	Congo DR	Kinshasa	2013	514000000	99	24.3	18.17	QG0240-C	ERR426084	2555641	0	2542886	0
QG0241-C	ERS347564	1052	Tracking Resistance to Artemisinin Collaboration (TRAC)	Elizabeth Ashley	liz@tropmedres.ac	Congo DR	Kinshasa	2013	1160000000	99	24	43.94	QG0241-C	ERR426054	5739933	0	5706867	0
QG0243-C	ERS347580	1052	Tracking Resistance to Artemisinin Collaboration (TRAC)	Elizabeth Ashley	liz@tropmedres.ac	Congo DR	Kinshasa	2013	1810000000	99	24.7	74.34	QG0243-C	ERR426095	9008970	0	8946362	0
QG0244-C	ERS347588	1052	Tracking Resistance to Artemisinin Collaboration (TRAC)	Elizabeth Ashley	liz@tropmedres.ac	Congo DR	Kinshasa	2013	796000000	99	24.5	22.53	QG0244-C	ERR426125	3961423	0	3945723	0
QG0245-C	ERS347596	1052	Tracking Resistance to Artemisinin Collaboration (TRAC)	Elizabeth Ashley	liz@tropmedres.ac	Congo DR	Kinshasa	2013	2320000000	98	24.3	90.47	QG0245-C	ERR426126	11527555	0	11448654	0
QG0246-C	ERS347604	1052	Tracking Resistance to Artemisinin Collaboration (TRAC)	Elizabeth Ashley	liz@tropmedres.ac	Congo DR	Kinshasa	2013	2480000000	99	23.8	64.1	QG0246-C	ERR426019	12324884	0	12266658	0
QG0247-C	ERS347612	1052	Tracking Resistance to Artemisinin Collaboration (TRAC)	Elizabeth Ashley	liz@tropmedres.ac	Congo DR	Kinshasa	2013	1200000000	99	24.4	37.77	QG0247-C	ERR426032	5955916	0	5923671	0
QG0248-C	ERS347620	1052	Tracking Resistance to Artemisinin Collaboration (TRAC)	Elizabeth Ashley	liz@tropmedres.ac	Congo DR	Kinshasa	2013	1250000000	99	24	48.04	QG0248-C	ERR426138	6183385	0	6144375	0
QG0249-C	ERS347628	1052	Tracking Resistance to Artemisinin Collaboration (TRAC)	Elizabeth Ashley	liz@tropmedres.ac	Congo DR	Kinshasa	2013	2490000000	98	24.1	101.19	QG0249-C	ERR404217	12365665	0	12248499	0
QG0250-C	ERS347636	1052	Tracking Resistance to Artemisinin Collaboration (TRAC)	Elizabeth Ashley	liz@tropmedres.ac	Congo DR	Kinshasa	2013	545000000	99	24.1	19.33	QG0250-C	ERR426074	2708743	0	2695820	0
QG0251-C	ERS347549	1052	Tracking Resistance to Artemisinin Collaboration (TRAC)	Elizabeth Ashley	liz@tropmedres.ac	Congo DR	Kinshasa	2013	1500000000	99	24.7	59.15	QG0251-C	ERR404186	7453926	0	7400617	0
QG0252-C	ERS347557	1052	Tracking Resistance to Artemisinin Collaboration (TRAC)	Elizabeth Ashley	liz@tropmedres.ac	Congo DR	Kinshasa	2013	797000000	99	24.5	30.98	QG0252-C	ERR426053	3959036	0	3937595	0
QG0253-C	ERS347565	1052	Tracking Resistance to Artemisinin Collaboration (TRAC)	Elizabeth Ashley	liz@tropmedres.ac	Congo DR	Kinshasa	2013	2090000000	99	25.2	78.06	QG0253-C	ERR426124	10396845	0	10333684	0
QG0254-C	ERS347573	1052	Tracking Resistance to Artemisinin Collaboration (TRAC)	Elizabeth Ashley	liz@tropmedres.ac	Congo DR	Kinshasa	2013	386000000	99	24	13.91	QG0254-C	ERR426042	1916117	0	1906046	0
QG0255-C	ERS347581	1052	Tracking Resistance to Artemisinin Collaboration (TRAC)	Elizabeth Ashley	liz@tropmedres.ac	Congo DR	Kinshasa	2013	997000000	99	23.8	34.92	QG0255-C	ERR426055	4947473	0	4922140	0
QG0256-C	ERS347589	1052	Tracking Resistance to Artemisinin Collaboration (TRAC)	Elizabeth Ashley	liz@tropmedres.ac	Congo DR	Kinshasa	2013	1840000000	99	23.9	15.64	QG0256-C	ERR404201	9171592	0	9158878	0
QG0257-C	ERS347597	1052	Tracking Resistance to Artemisinin Collaboration (TRAC)	Elizabeth Ashley	liz@tropmedres.ac	Congo DR	Kinshasa	2013	2120000000	99	24.7	78.38	QG0257-C	ERR426113	10532026	0	10459608	0
QG0258-C	ERS347605	1052	Tracking Resistance to Artemisinin Collaboration (TRAC)	Elizabeth Ashley	liz@tropmedres.ac	Congo DR	Kinshasa	2013	1120000000	98	23	43.94	QG0258-C	ERR426073	5546305	0	5510596	0
QG0259-C	ERS347613	1052	Tracking Resistance to Artemisinin Collaboration (TRAC)	Elizabeth Ashley	liz@tropmedres.ac	Congo DR	Kinshasa	2013	1740000000	99	25.4	71.2	QG0259-C	ERR426098	8635373	0	8577244	0
QG0260-C	ERS347621	1052	Tracking Resistance to Artemisinin Collaboration (TRAC)	Elizabeth Ashley	liz@tropmedres.ac	Congo DR	Kinshasa	2013	875000000	98	23.5	33.71	QG0260-C	ERR426100	4335580	0	4310981	0
QG0261-C	ERS347629	1052	Tracking Resistance to Artemisinin Collaboration (TRAC)	Elizabeth Ashley	liz@tropmedres.ac	Congo DR	Kinshasa	2013	301000000	99	23.7	10.77	QG0261-C	ERR426044	1496625	0	1489025	0
QG0262-C	ERS347637	1052	Tracking Resistance to Artemisinin Collaboration (TRAC)	Elizabeth Ashley	liz@tropmedres.ac	Congo DR	Kinshasa	2013	2380000000	98	24	96.86	QG0262-C	ERR404244	11783027	0	11652802	0
QG0263-C	ERS347638	1052	Tracking Resistance to Artemisinin Collaboration (TRAC)	Elizabeth Ashley	liz@tropmedres.ac	Congo DR	Kinshasa	2013	1140000000	98	23.2	44.47	QG0263-C	ERR426087	5661724	0	5623635	0
QG0264-C	ERS347645	1052	Tracking Resistance to Artemisinin Collaboration (TRAC)	Elizabeth Ashley	liz@tropmedres.ac	Congo DR	Kinshasa	2013	349000000	99	24.7	11.68	QG0264-C	ERR426062	1736288	0	1728788	0
QG0265-C	ERS347652	1052	Tracking Resistance to Artemisinin Collaboration (TRAC)	Elizabeth Ashley	liz@tropmedres.ac	Congo DR	Kinshasa	2013	1740000000	99	24.4	68.2	QG0265-C	ERR404233	8654371	0	8582823	0
QG0266-C	ERS347659	1052	Tracking Resistance to Artemisinin Collaboration (TRAC)	Elizabeth Ashley	liz@tropmedres.ac	Congo DR	Kinshasa	2013	2570000000	99	24.8	103.21	QG0266-C	ERR404234	12744182	0	12621769	0
QG0267-C	ERS347666	1052	Tracking Resistance to Artemisinin Collaboration (TRAC)	Elizabeth Ashley	liz@tropmedres.ac	Congo DR	Kinshasa	2013	1470000000	99	23.2	31.47	QG0267-C	ERR404235	7341759	0	7313177	0
QG0268-C	ERS347673	1052	Tracking Resistance to Artemisinin Collaboration (TRAC)	Elizabeth Ashley	liz@tropmedres.ac	Congo DR	Kinshasa	2013	537000000	99	23.5	7.65	QG0268-C	ERR404220	2677182	0	2671692	0
QG0269-C	ERS347680	1052	Tracking Resistance to Artemisinin Collaboration (TRAC)	Elizabeth Ashley	liz@tropmedres.ac	Congo DR	Kinshasa	2013	2570000000	98	25.3	108.55	QG0269-C	ERR426116	12760222	0	12655950	0
QG0270-C	ERS347687	1052	Tracking Resistance to Artemisinin Collaboration (TRAC)	Elizabeth Ashley	liz@tropmedres.ac	Congo DR	Kinshasa	2013	2570000000	99	25.1	106.21	QG0270-C	ERR404207	12765466	0	12653529	0
QG0271-C	ERS347693	1052	Tracking Resistance to Artemisinin Collaboration (TRAC)	Elizabeth Ashley	liz@tropmedres.ac	Congo DR	Kinshasa	2013	1690000000	99	25.4	69.17	QG0271-C	ERR404245	8382421	0	8304868	0
QG0273-C	ERS347705	1052	Tracking Resistance to Artemisinin Collaboration (TRAC)	Elizabeth Ashley	liz@tropmedres.ac	Congo DR	Kinshasa	2013	1900000000	98	24.6	79.08	QG0273-C	ERR404222	9447318	0	9357503	0
QG0274-C	ERS347711	1052	Tracking Resistance to Artemisinin Collaboration (TRAC)	Elizabeth Ashley	liz@tropmedres.ac	Congo DR	Kinshasa	2013	253000000	99	24.8	8.65	QG0274-C	ERR426050	1256737	0	1250852	0
QG0275-C	ERS347639	1052	Tracking Resistance to Artemisinin Collaboration (TRAC)	Elizabeth Ashley	liz@tropmedres.ac	Congo DR	Kinshasa	2013	1020000000	99	24.8	41.34	QG0275-C	ERR426129	5081367	0	5048959	0
QG0276-C	ERS347646	1052	Tracking Resistance to Artemisinin Collaboration (TRAC)	Elizabeth Ashley	liz@tropmedres.ac	Congo DR	Kinshasa	2013	732000000	99	24.2	28.79	QG0276-C	ERR426075	3636434	0	3615503	0
QG0277-C	ERS347653	1052	Tracking Resistance to Artemisinin Collaboration (TRAC)	Elizabeth Ashley	liz@tropmedres.ac	Congo DR	Kinshasa	2013	2690000000	99	25.6	111.68	QG0277-C	ERR404206	13354950	0	13234960	0
QG0278-C	ERS347660	1052	Tracking Resistance to Artemisinin Collaboration (TRAC)	Elizabeth Ashley	liz@tropmedres.ac	Congo DR	Kinshasa	2013	609000000	98	23.4	23.26	QG0278-C	ERR404193	3019070	0	2999398	0
QG0279-C	ERS347667	1052	Tracking Resistance to Artemisinin Collaboration (TRAC)	Elizabeth Ashley	liz@tropmedres.ac	Congo DR	Kinshasa	2013	1800000000	99	25.2	74.48	QG0279-C	ERR404219	8933059	0	8857208	0
QG0280-C	ERS347674	1052	Tracking Resistance to Artemisinin Collaboration (TRAC)	Elizabeth Ashley	liz@tropmedres.ac	Congo DR	Kinshasa	2013	2050000000	99	24.9	84.98	QG0280-C	ERR404195	10169983	0	10083574	0
QG0281-C	ERS347681	1052	Tracking Resistance to Artemisinin Collaboration (TRAC)	Elizabeth Ashley	liz@tropmedres.ac	Congo DR	Kinshasa	2013	900000000	97	22.1	34.47	QG0281-C	ERR426117	4422719	0	4395598	0
QG0282-C	ERS347688	1052	Tracking Resistance to Artemisinin Collaboration (TRAC)	Elizabeth Ashley	liz@tropmedres.ac	Congo DR	Kinshasa	2013	504000000	99	24.4	17.54	QG0282-C	ERR426063	2506564	0	2494405	0
QG0284-C	ERS347700	1052	Tracking Resistance to Artemisinin Collaboration (TRAC)	Elizabeth Ashley	liz@tropmedres.ac	Congo DR	Kinshasa	2013	2240000000	99	24.2	58.17	QG0284-C	ERR404247	11158792	0	11095238	0
QG0285-C	ERS347706	1052	Tracking Resistance to Artemisinin Collaboration (TRAC)	Elizabeth Ashley	liz@tropmedres.ac	Congo DR	Kinshasa	2013	781000000	99	22.6	9.84	QG0285-C	ERR426049	3897658	0	3890642	0
QG0286-C	ERS347712	1052	Tracking Resistance to Artemisinin Collaboration (TRAC)	Elizabeth Ashley	liz@tropmedres.ac	Congo DR	Kinshasa	2013	1740000000	99	22.8	18.7	QG0286-C	ERR426078	8677040	0	8664571	0
QG0287-C	ERS347640	1052	Tracking Resistance to Artemisinin Collaboration (TRAC)	Elizabeth Ashley	liz@tropmedres.ac	Congo DR	Kinshasa	2013	1330000000	99	23	22.68	QG0287-C	ERR426061	6613858	0	6598345	0
QG0288-C	ERS347647	1052	Tracking Resistance to Artemisinin Collaboration (TRAC)	Elizabeth Ashley	liz@tropmedres.ac	Congo DR	Kinshasa	2013	1590000000	99	21.9	24.04	QG0288-C	ERR404205	7910406	0	7891264	0
QG0289-C	ERS347654	1052	Tracking Resistance to Artemisinin Collaboration (TRAC)	Elizabeth Ashley	liz@tropmedres.ac	Congo DR	Kinshasa	2013	1370000000	99	21.8	17.64	QG0289-C	ERR426007	6853835	0	6841346	0
QG0290-C	ERS347661	1052	Tracking Resistance to Artemisinin Collaboration (TRAC)	Elizabeth Ashley	liz@tropmedres.ac	Congo DR	Kinshasa	2013	1850000000	99	22.6	16.14	QG0290-C	ERR404194	9250493	0	9234961	0
QG0291-C	ERS347668	1052	Tracking Resistance to Artemisinin Collaboration (TRAC)	Elizabeth Ashley	liz@tropmedres.ac	Congo DR	Kinshasa	2013	1590000000	99	21.4	13.98	QG0291-C	ERR426008	7959054	0	7949435	0
QG0292-C	ERS347675	1052	Tracking Resistance to Artemisinin Collaboration (TRAC)	Elizabeth Ashley	liz@tropmedres.ac	Congo DR	Kinshasa	2013	1730000000	99	22.4	25.18	QG0292-C	ERR426009	8638138	0	8618373	0
QG0293-C	ERS347682	1052	Tracking Resistance to Artemisinin Collaboration (TRAC)	Elizabeth Ashley	liz@tropmedres.ac	Congo DR	Kinshasa	2013	2040000000	99	20.7	13.71	QG0293-C	ERR426010	10199728	0	10190178	0
QG0294-C	ERS347689	1052	Tracking Resistance to Artemisinin Collaboration (TRAC)	Elizabeth Ashley	liz@tropmedres.ac	Congo DR	Kinshasa	2013	1920000000	99	20.8	13.09	QG0294-C	ERR426089	9596749	0	9588310	0
QG0295-C	ERS347695	1052	Tracking Resistance to Artemisinin Collaboration (TRAC)	Elizabeth Ashley	liz@tropmedres.ac	Congo DR	Kinshasa	2013	1650000000	99	21.6	10.69	QG0295-C	ERR426090	8224038	0	8217227	0
QG0296-C	ERS347701	1052	Tracking Resistance to Artemisinin Collaboration (TRAC)	Elizabeth Ashley	liz@tropmedres.ac	Congo DR	Kinshasa	2013	1920000000	99	23.6	47.69	QG0296-C	ERR426143	9558538	0	9518601	0
QG0297-C	ERS347707	1052	Tracking Resistance to Artemisinin Collaboration (TRAC)	Elizabeth Ashley	liz@tropmedres.ac	Congo DR	Kinshasa	2013	1280000000	99	23.1	28.1	QG0297-C	ERR426104	6362581	0	6342156	0
QG0298-C	ERS347713	1052	Tracking Resistance to Artemisinin Collaboration (TRAC)	Elizabeth Ashley	liz@tropmedres.ac	Congo DR	Kinshasa	2013	1630000000	99	22.6	46.95	QG0298-C	ERR404196	8095986	0	8049600	0
QG0299-C	ERS347641	1052	Tracking Resistance to Artemisinin Collaboration (TRAC)	Elizabeth Ashley	liz@tropmedres.ac	Congo DR	Kinshasa	2013	3210000000	99	24.9	128.15	QG0299-C	ERR404232	15924023	0	15784167	0
QG0300-C	ERS347648	1052	Tracking Resistance to Artemisinin Collaboration (TRAC)	Elizabeth Ashley	liz@tropmedres.ac	Congo DR	Kinshasa	2013	2050000000	99	23.6	59.18	QG0300-C	ERR426006	10199579	0	10140944	0
PT0187-C	ERS188121	1022	Genome variation and selection in clinical isolates from rural Malawi	Alister Craig	agcraig@liverpool.ac.uk	Malawi	Chikwawa	2011	3830000000	99	24.6	118.91	PT0187-C,PT0187-Cx	ERR484570,ERR248972	33891497	0	33816220	0
PT0249-Cx	ERS188084	1022	Genome variation and selection in clinical isolates from rural Malawi	Alister Craig	agcraig@liverpool.ac.uk	Malawi	Chikwawa	2011	2990000000	99	25.2	125.37	PT0249-Cx,PT0249-C	ERR484550,ERR248952	20868345	0	20763268	0
PT0234-Cx	ERS188097	1022	Genome variation and selection in clinical isolates from rural Malawi	Alister Craig	agcraig@liverpool.ac.uk	Malawi	Chikwawa	2011	3020000000	99	25.1	126.88	PT0234-Cx,PT0234-C	ERR484540,ERR237394	22938265	0	22847340	0
PT0154-Cx	ERS193667	1022	Genome variation and selection in clinical isolates from rural Malawi	Alister Craig	agcraig@liverpool.ac.uk	Malawi	Chikwawa	2011	2270000000	99	23.6	72.12	PT0154-C,PT0154-Cx	ERR484640,ERR234517	24400537	0	22467307	0
PT0220-C	ERS188096	1022	Genome variation and selection in clinical isolates from rural Malawi	Alister Craig	agcraig@liverpool.ac.uk	Malawi	Chikwawa	2011	2040000000	98	25.2	85.91	PT0220-C,PT0220-Cx	ERR484707,ERR237430	19591396	0	17343985	0
PT0232-C	ERS193628	1022	Genome variation and selection in clinical isolates from rural Malawi	Alister Craig	agcraig@liverpool.ac.uk	Malawi	Chikwawa	2011	2140000000	98	24.9	89.41	PT0232-C,PT0232-Cx	ERR484644,ERR234521	20596995	0	18106182	0
PT0302-Cx	ERS188093	1022	Genome variation and selection in clinical isolates from rural Malawi	Alister Craig	agcraig@liverpool.ac.uk	Malawi	Zomba	2011	2720000000	99	21.8	35.07	PT0302-C,PT0302-Cx	ERR484563,ERR248965	26957072	0	26932062	0
PT0108-C	ERS053886	1022	Genome variation and selection in clinical isolates from rural Malawi	Alister Craig	agcraig@liverpool.ac.uk	Malawi	Chikwawa	2011	3000000000	98	25	126.14	PT0108-C	ERR114359	14869024	0	14869024	0
PT0253-Cx	ERS193653	1022	Genome variation and selection in clinical isolates from rural Malawi	Alister Craig	agcraig@liverpool.ac.uk	Malawi	Chikwawa	2011	1320000000	99	24.8	54.66	PT0253-C,PT0253-Cx	ERR484649,ERR234526	14422126	0	12866224	0
PT0297-C	ERS188072	1022	Genome variation and selection in clinical isolates from rural Malawi	Alister Craig	agcraig@liverpool.ac.uk	Malawi	Zomba	2011	2250000000	99	24.3	55.17	PT0297-C,PT0297-Cx	ERR484560,ERR248962	21570089	0	21534369	0
PT0010-CW	ERS032656	1022	Genome variation and selection in clinical isolates from rural Malawi	Alister Craig	agcraig@liverpool.ac.uk	Malawi	Chikwawa	2011	1430000000	74	26	60.36	PT0010-CW	ERR045664	9495851	0	9495851	0
PT0256-C	ERS188119	1022	Genome variation and selection in clinical isolates from rural Malawi	Alister Craig	agcraig@liverpool.ac.uk	Malawi	Chikwawa	2011	1580000000	98	25.1	67.07	PT0256-C,PT0256-Cx	ERR484555,ERR248957	22951007	0	22722540	0
PT0211-Cx	ERS188116	1022	Genome variation and selection in clinical isolates from rural Malawi	Alister Craig	agcraig@liverpool.ac.uk	Malawi	Chikwawa	2011	1690000000	99	25.1	71.13	PT0211-C,PT0211-Cx	ERR484698,ERR237421	28954748	0	26934622	0
PT0205-C	ERS188074	1022	Genome variation and selection in clinical isolates from rural Malawi	Alister Craig	agcraig@liverpool.ac.uk	Malawi	Chikwawa	2011	4340000000	99	24.5	128.5	PT0205-C,PT0205-Cx	ERR484692,ERR237415	28049798	0	26513999	0
PT0252-C	ERS188098	1022	Genome variation and selection in clinical isolates from rural Malawi	Alister Craig	agcraig@liverpool.ac.uk	Malawi	Chikwawa	2011	1250000000	98	24.5	52.11	PT0252-C,PT0252-Cx	ERR484552,ERR248954	21223322	0	21116384	0
PT0101-C	ERS053949	1022	Genome variation and selection in clinical isolates from rural Malawi	Alister Craig	agcraig@liverpool.ac.uk	Malawi	Chikwawa	2011	1420000000	98	24.4	60.08	PT0101-C	ERR072012	7041774	0	6983209	0
PT0193-C	ERS188087	1022	Genome variation and selection in clinical isolates from rural Malawi	Alister Craig	agcraig@liverpool.ac.uk	Malawi	Chikwawa	2011	3620000000	98	25.1	151.24	PT0193-C,PT0193-Cx	ERR484682,ERR237405	29598269	0	26921179	0
PT0260-C	ERS193663	1022	Genome variation and selection in clinical isolates from rural Malawi	Alister Craig	agcraig@liverpool.ac.uk	Malawi	Chikwawa	2011	1820000000	99	25.3	76.36	PT0260-C,PT0260-Cx	ERR484651,ERR234528	18355428	0	16020208	0
PT0284-C	ERS193649	1022	Genome variation and selection in clinical isolates from rural Malawi	Alister Craig	agcraig@liverpool.ac.uk	Malawi	Zomba	2011	2530000000	99	23	4.62	PT0284-C,PT0284-Cx	ERR484660,ERR234537	13422911	0	13354218	0
PT0199-C	ERS188115	1022	Genome variation and selection in clinical isolates from rural Malawi	Alister Craig	agcraig@liverpool.ac.uk	Malawi	Chikwawa	2011	1820000000	98	25.5	77.04	PT0199-C,PT0199-Cx	ERR484686,ERR237409	20053509	0	17565088	0
PT0061-C	ERS053891	1022	Genome variation and selection in clinical isolates from rural Malawi	Alister Craig	agcraig@liverpool.ac.uk	Malawi	Chikwawa	2011	2400000000	98	24.7	100.43	PT0061-C	ERR114364	11901174	0	11901174	0
PT0281-C	ERS188106	1022	Genome variation and selection in clinical isolates from rural Malawi	Alister Craig	agcraig@liverpool.ac.uk	Malawi	Zomba	2011	3260000000	99	25	125.49	PT0281-C	ERR263672	16170172	0	16170172	0
PT0150-C	ERS168644	1022	Genome variation and selection in clinical isolates from rural Malawi	Alister Craig	agcraig@liverpool.ac.uk	Malawi	Chikwawa	2011	2840000000	99	25.2	118.09	PT0150-C	ERR216601	14115095	0	14115095	0
PT0104-C	ERS053871	1022	Genome variation and selection in clinical isolates from rural Malawi	Alister Craig	agcraig@liverpool.ac.uk	Malawi	Chikwawa	2011	1410000000	99	25.1	59.36	PT0104-C	ERR069569	6992244	0	6992244	0
PT0202-Cx	ERS188136	1022	Genome variation and selection in clinical isolates from rural Malawi	Alister Craig	agcraig@liverpool.ac.uk	Malawi	Chikwawa	2011	2370000000	99	25.1	100.04	PT0202-C,PT0202-Cx	ERR484689,ERR237412	25548521	0	22811989	0
PT0264-C	ERS188147	1022	Genome variation and selection in clinical isolates from rural Malawi	Alister Craig	agcraig@liverpool.ac.uk	Malawi	Chikwawa	2011	1170000000	98	25.2	48.71	PT0264-Cx,PT0264-C	ERR484559,ERR248961	20546607	0	20443096	0
PT0271-Cx	ERS193678	1022	Genome variation and selection in clinical isolates from rural Malawi	Alister Craig	agcraig@liverpool.ac.uk	Malawi	Chikwawa	2011	2020000000	99	24.7	84.84	PT0271-C,PT0271-Cx	ERR484654,ERR234531	17437652	0	15001593	0
PT0257-C	ERS188126	1022	Genome variation and selection in clinical isolates from rural Malawi	Alister Craig	agcraig@liverpool.ac.uk	Malawi	Chikwawa	2011	2210000000	98	24.7	92.58	PT0257-C,PT0257-Cx	ERR484556,ERR248958	25853397	0	25748447	0
PT0274-C	ERS193624	1022	Genome variation and selection in clinical isolates from rural Malawi	Alister Craig	agcraig@liverpool.ac.uk	Malawi	Chikwawa	2011	1880000000	99	25.3	78.45	PT0274-C,PT0274-Cx	ERR484655,ERR234532	18725932	0	16378178	0
PT0243-C	ERS188139	1022	Genome variation and selection in clinical isolates from rural Malawi	Alister Craig	agcraig@liverpool.ac.uk	Malawi	Chikwawa	2011	1330000000	99	25.3	56.09	PT0243-Cx,PT0243-C	ERR484546,ERR237400	21448648	0	21345298	0
PT0013-CW	ERS032657	1022	Genome variation and selection in clinical isolates from rural Malawi	Alister Craig	agcraig@liverpool.ac.uk	Malawi	Chikwawa	2011	949000000	74	26	39.78	PT0013-CW	ERR045665	6285480	0	6285480	0
PT0270-Cx	ERS193673	1022	Genome variation and selection in clinical isolates from rural Malawi	Alister Craig	agcraig@liverpool.ac.uk	Malawi	Chikwawa	2011	1890000000	98	24.6	79.46	PT0270-C,PT0270-Cx	ERR484653,ERR234530	16388604	0	14102763	0
PT0271-C	ERS193678	1022	Genome variation and selection in clinical isolates from rural Malawi	Alister Craig	agcraig@liverpool.ac.uk	Malawi	Chikwawa	2011	1500000000	98	25.1	62.96	PT0271-C,PT0271-Cx	ERR484654,ERR234531	17437652	0	15001593	0
PT0258-C	ERS193658	1022	Genome variation and selection in clinical isolates from rural Malawi	Alister Craig	agcraig@liverpool.ac.uk	Malawi	Chikwawa	2011	4170000000	98	25.3	173.55	PT0258-C,PT0258-Cx	ERR484650,ERR234527	30774766	0	28303756	0
PT0196-Cx	ERS188142	1022	Genome variation and selection in clinical isolates from rural Malawi	Alister Craig	agcraig@liverpool.ac.uk	Malawi	Chikwawa	2011	2560000000	99	22.2	5.61	PT0196-C,PT0196-Cx	ERR484568,ERR248970	30078314	0	30074752	0
PT0086-C	ERS055908	1022	Genome variation and selection in clinical isolates from rural Malawi	Alister Craig	agcraig@liverpool.ac.uk	Malawi	Chikwawa	2011	1260000000	98	23.9	51.88	PT0086-C	ERR114394	6234041	0	6234041	0
PT0262-C	ERS188140	1022	Genome variation and selection in clinical isolates from rural Malawi	Alister Craig	agcraig@liverpool.ac.uk	Malawi	Chikwawa	2011	1140000000	98	25.2	48.19	PT0262-C,PT0262-Cx	ERR484558,ERR248960	19736834	0	19638745	0
PT0090-C	ERS053866	1022	Genome variation and selection in clinical isolates from rural Malawi	Alister Craig	agcraig@liverpool.ac.uk	Malawi	Chikwawa	2011	2230000000	98	24.9	94.71	PT0090-C	ERR069564	11088445	0	11088445	0
PT0292-Cx	ERS193664	1022	Genome variation and selection in clinical isolates from rural Malawi	Alister Craig	agcraig@liverpool.ac.uk	Malawi	Zomba	2011	325000000	99	24.8	13.16	PT0292-C,PT0292-Cx	ERR484663,ERR234540	11594774	0	11225040	0
PT0165-C	ERS168648	1022	Genome variation and selection in clinical isolates from rural Malawi	Alister Craig	agcraig@liverpool.ac.uk	Malawi	Chikwawa	2011	3680000000	98	24.8	150.31	PT0165-C	ERR216605	18258005	0	17927661	0
PT0069-C	ERS053877	1022	Genome variation and selection in clinical isolates from rural Malawi	Alister Craig	agcraig@liverpool.ac.uk	Malawi	Chikwawa	2011	4620000000	98	25.6	188.74	PT0069-C	ERR069575	22906667	0	22906667	0
PT0286-C	ERS188127	1022	Genome variation and selection in clinical isolates from rural Malawi	Alister Craig	agcraig@liverpool.ac.uk	Malawi	Zomba	2011	2210000000	99	23.3	25.21	PT0286-C	ERR263675	11032292	0	11032292	0
PT0303-C	ERS188100	1022	Genome variation and selection in clinical isolates from rural Malawi	Alister Craig	agcraig@liverpool.ac.uk	Malawi	Zomba	2011	5730000000	99	24	104.34	PT0303-C,PT0303-Cx	ERR484564,ERR248966	41531642	0	41500071	0
PT0263-Cx	ERS193668	1022	Genome variation and selection in clinical isolates from rural Malawi	Alister Craig	agcraig@liverpool.ac.uk	Malawi	Chikwawa	2011	1820000000	99	25	76.88	PT0263-C,PT0263-Cx	ERR484652,ERR234529	26404072	0	24176320	0
PT0057-C	ERS053902	1022	Genome variation and selection in clinical isolates from rural Malawi	Alister Craig	agcraig@liverpool.ac.uk	Malawi	Chikwawa	2011	2410000000	98	24.8	100.65	PT0057-C	ERR114401	11939573	0	11939573	0
PT0233-C	ERS188090	1022	Genome variation and selection in clinical isolates from rural Malawi	Alister Craig	agcraig@liverpool.ac.uk	Malawi	Chikwawa	2011	1350000000	98	25.2	55.58	PT0233-Cx,PT0233-C	ERR484539,ERR237393	21841170	0	21752672	0
PT0248-Cx	ERS188077	1022	Genome variation and selection in clinical isolates from rural Malawi	Alister Craig	agcraig@liverpool.ac.uk	Malawi	Chikwawa	2011	3000000000	99	24.9	125.51	PT0248-C,PT0248-Cx	ERR484549,ERR248951	21194652	0	21081642	0
PT0006-CW	ERS032652	1022	Genome variation and selection in clinical isolates from rural Malawi	Alister Craig	agcraig@liverpool.ac.uk	Malawi	Chikwawa	2011	1330000000	74	26.3	56.2	PT0006-CW	ERR045660	8844075	0	8844075	0
PT0018-CW	ERS032662	1022	Genome variation and selection in clinical isolates from rural Malawi	Alister Craig	agcraig@liverpool.ac.uk	Malawi	Chikwawa	2011	741000000	74	26	31.53	PT0018-CW	ERR042683	4905204	0	4905204	0
PT0236-C	ERS188104	1022	Genome variation and selection in clinical isolates from rural Malawi	Alister Craig	agcraig@liverpool.ac.uk	Malawi	Chikwawa	2011	2120000000	98	25.1	89.18	PT0236-C,PT0236-Cx	ERR484541,ERR237395	26271341	0	26178666	0
PT0190-C	ERS188073	1022	Genome variation and selection in clinical isolates from rural Malawi	Alister Craig	agcraig@liverpool.ac.uk	Malawi	Chikwawa	2011	2650000000	99	25.4	111.44	PT0190-C,PT0190-Cx	ERR484680,ERR237403	24531217	0	21928228	0
PT0208-Cx	ERS188095	1022	Genome variation and selection in clinical isolates from rural Malawi	Alister Craig	agcraig@liverpool.ac.uk	Malawi	Chikwawa	2011	1850000000	99	25	77.3	PT0208-C,PT0208-Cx	ERR484695,ERR237418	17275061	0	15072973	0
PT0031-C	ERS040098	1022	Genome variation and selection in clinical isolates from rural Malawi	Alister Craig	agcraig@liverpool.ac.uk	Malawi	Chikwawa	2011	1850000000	74	23.8	73.53	PT0031-C	ERR054070	12334852	0	12334852	0
PT0187-Cx	ERS188121	1022	Genome variation and selection in clinical isolates from rural Malawi	Alister Craig	agcraig@liverpool.ac.uk	Malawi	Chikwawa	2011	2980000000	99	24.2	87.56	PT0187-C,PT0187-Cx	ERR484570,ERR248972	33891497	0	33816220	0
PT0126-C	ERS168611	1022	Genome variation and selection in clinical isolates from rural Malawi	Alister Craig	agcraig@liverpool.ac.uk	Malawi	Chikwawa	2011	4240000000	99	25.7	178.31	PT0126-C	ERR226427	21073694	0	21073694	0
PT0071-C	ERS055911	1022	Genome variation and selection in clinical isolates from rural Malawi	Alister Craig	agcraig@liverpool.ac.uk	Malawi	Chikwawa	2011	1610000000	98	24.7	67.42	PT0071-C	ERR114397	7964177	0	7964177	0
PT0160-C	ERS175807	1022	Genome variation and selection in clinical isolates from rural Malawi	Alister Craig	agcraig@liverpool.ac.uk	Malawi	Chikwawa	2011	2600000000	99	25.4	105.56	PT0160-C	ERR216656	12945927	0	12945927	0
PT0132-C	ERS168613	1022	Genome variation and selection in clinical isolates from rural Malawi	Alister Craig	agcraig@liverpool.ac.uk	Malawi	Chikwawa	2011	3770000000	99	25	158.33	PT0132-C	ERR226429	18729414	0	18729414	0
PT0238-Cx	ERS188111	1022	Genome variation and selection in clinical isolates from rural Malawi	Alister Craig	agcraig@liverpool.ac.uk	Malawi	Chikwawa	2011	3140000000	99	25.4	132.15	PT0238-C,PT0238-Cx	ERR484542,ERR237396	28659238	0	28560441	0
PT0222-C	ERS188110	1022	Genome variation and selection in clinical isolates from rural Malawi	Alister Craig	agcraig@liverpool.ac.uk	Malawi	Chikwawa	2011	4370000000	98	24.6	179.87	PT0222-C,PT0222-Cx	ERR484709,ERR237432	31872369	0	29467386	0
PT0008-CW	ERS032654	1022	Genome variation and selection in clinical isolates from rural Malawi	Alister Craig	agcraig@liverpool.ac.uk	Malawi	Chikwawa	2011	1700000000	74	25.8	71.02	PT0008-CW	ERR045662	11248455	0	11248455	0
PT0180-C	ERS168632	1022	Genome variation and selection in clinical isolates from rural Malawi	Alister Craig	agcraig@liverpool.ac.uk	Malawi	Zomba	2011	4000000000	99	24.8	111.7	PT0180-C	ERR216589	19903867	0	19903867	0
PT0029-C	ERS040097	1022	Genome variation and selection in clinical isolates from rural Malawi	Alister Craig	agcraig@liverpool.ac.uk	Malawi	Chikwawa	2011	1750000000	74	23.9	69.61	PT0029-C	ERR054069	11651355	0	11651355	0
PT0135-C	ERS168615	1022	Genome variation and selection in clinical isolates from rural Malawi	Alister Craig	agcraig@liverpool.ac.uk	Malawi	Chikwawa	2011	4420000000	99	25.1	185.96	PT0135-C	ERR226431	21951302	0	21951302	0
PT0233-Cx	ERS188090	1022	Genome variation and selection in clinical isolates from rural Malawi	Alister Craig	agcraig@liverpool.ac.uk	Malawi	Chikwawa	2011	3050000000	99	24.9	124.68	PT0233-Cx,PT0233-C	ERR484539,ERR237393	21841170	0	21752672	0
PT0046-C	ERS040105	1022	Genome variation and selection in clinical isolates from rural Malawi	Alister Craig	agcraig@liverpool.ac.uk	Malawi	Chikwawa	2011	1500000000	74	23.8	59.85	PT0046-C	ERR054077	9954692	0	9954692	0
PT0269-C	ERS188078	1022	Genome variation and selection in clinical isolates from rural Malawi	Alister Craig	agcraig@liverpool.ac.uk	Malawi	Chikwawa	2011	2000000000	98	24.5	82.07	PT0269-C	ERR263668	9896826	0	9896826	0
PT0206-Cx	ERS188081	1022	Genome variation and selection in clinical isolates from rural Malawi	Alister Craig	agcraig@liverpool.ac.uk	Malawi	Chikwawa	2011	1840000000	99	25	77.63	PT0206-C,PT0206-Cx	ERR484693,ERR237416	23125210	0	20947517	0
PT0094-C	ERS053878	1022	Genome variation and selection in clinical isolates from rural Malawi	Alister Craig	agcraig@liverpool.ac.uk	Malawi	Chikwawa	2011	1940000000	98	25.1	81.51	PT0094-C	ERR114351	9626339	0	9626339	0
PT0016-CW	ERS032660	1022	Genome variation and selection in clinical isolates from rural Malawi	Alister Craig	agcraig@liverpool.ac.uk	Malawi	Chikwawa	2011	989000000	74	25.9	41.87	PT0016-CW	ERR042681	6555728	0	6555728	0
PT0290-C	ERS193654	1022	Genome variation and selection in clinical isolates from rural Malawi	Alister Craig	agcraig@liverpool.ac.uk	Malawi	Zomba	2011	2400000000	99	24.8	100.41	PT0290-C,PT0290-Cx	ERR484661,ERR234538	21756326	0	19440365	0
PT0203-Cx	ERS188143	1022	Genome variation and selection in clinical isolates from rural Malawi	Alister Craig	agcraig@liverpool.ac.uk	Malawi	Chikwawa	2011	2440000000	99	25	102.57	PT0203-C,PT0203-Cx	ERR484690,ERR237413	28530111	0	25708389	0
PT0039-C	ERS040100	1022	Genome variation and selection in clinical isolates from rural Malawi	Alister Craig	agcraig@liverpool.ac.uk	Malawi	Chikwawa	2011	459000000	74	23.3	16.49	PT0039-C	ERR054072	3052444	0	3052444	0
PT0277-C	ERS188099	1022	Genome variation and selection in clinical isolates from rural Malawi	Alister Craig	agcraig@liverpool.ac.uk	Malawi	Chikwawa	2011	2700000000	99	25.3	113.6	PT0277-C	ERR263671	13421541	0	13421541	0
PT0027-C	ERS040096	1022	Genome variation and selection in clinical isolates from rural Malawi	Alister Craig	agcraig@liverpool.ac.uk	Malawi	Chikwawa	2011	1070000000	74	23.5	40.12	PT0027-C	ERR054068	7140753	0	7140753	0
PT0147-C	ERS168653	1022	Genome variation and selection in clinical isolates from rural Malawi	Alister Craig	agcraig@liverpool.ac.uk	Malawi	Chikwawa	2011	3780000000	99	25.5	158.65	PT0147-C	ERR216610	18768242	0	18768242	0
PT0292-C	ERS193664	1022	Genome variation and selection in clinical isolates from rural Malawi	Alister Craig	agcraig@liverpool.ac.uk	Malawi	Zomba	2011	2000000000	99	23.3	18.41	PT0292-C,PT0292-Cx	ERR484663,ERR234540	11594774	0	11225040	0
PT0096-C	ERS053936	1022	Genome variation and selection in clinical isolates from rural Malawi	Alister Craig	agcraig@liverpool.ac.uk	Malawi	Chikwawa	2011	1350000000	98	25	57.07	PT0096-C	ERR114385	6715147	0	6715147	0
PT0204-Cx	ERS188067	1022	Genome variation and selection in clinical isolates from rural Malawi	Alister Craig	agcraig@liverpool.ac.uk	Malawi	Chikwawa	2011	2100000000	99	24.7	88.63	PT0204-C,PT0204-Cx	ERR484691,ERR237414	20046476	0	17540575	0
PT0304-C	ERS193630	1022	Genome variation and selection in clinical isolates from rural Malawi	Alister Craig	agcraig@liverpool.ac.uk	Malawi	Zomba	2011	2070000000	99	23.5	23.11	PT0304-C,PT0304-Cx	ERR484668,ERR234545	11776133	0	11425291	0
PT0176-C	ERS168641	1022	Genome variation and selection in clinical isolates from rural Malawi	Alister Craig	agcraig@liverpool.ac.uk	Malawi	Zomba	2011	2340000000	99	24.6	77.52	PT0176-C	ERR216598	11652228	0	11481903	0
PT0131-C	ERS168640	1022	Genome variation and selection in clinical isolates from rural Malawi	Alister Craig	agcraig@liverpool.ac.uk	Malawi	Chikwawa	2011	3570000000	99	25.1	149.17	PT0131-C	ERR216597	17715076	0	17373811	0
PT0242-C	ERS188132	1022	Genome variation and selection in clinical isolates from rural Malawi	Alister Craig	agcraig@liverpool.ac.uk	Malawi	Chikwawa	2011	2220000000	98	24.9	93.83	PT0242-C,PT0242-Cx	ERR484545,ERR237399	26520411	0	26427909	0
PT0198-Cx	ERS188149	1022	Genome variation and selection in clinical isolates from rural Malawi	Alister Craig	agcraig@liverpool.ac.uk	Malawi	Chikwawa	2011	2890000000	99	25.4	120.04	PT0198-C,PT0198-Cx	ERR484569,ERR248971	30506389	0	30188517	0
PT0118-C	ERS168605	1022	Genome variation and selection in clinical isolates from rural Malawi	Alister Craig	agcraig@liverpool.ac.uk	Malawi	Chikwawa	2011	3990000000	99	25.2	167.69	PT0118-C	ERR216490	19794279	0	19794279	0
PT0074-C	ERS053897	1022	Genome variation and selection in clinical isolates from rural Malawi	Alister Craig	agcraig@liverpool.ac.uk	Malawi	Chikwawa	2011	1560000000	98	24.8	65.15	PT0074-C	ERR114370	7725721	0	7725721	0
PT0243-Cx	ERS188139	1022	Genome variation and selection in clinical isolates from rural Malawi	Alister Craig	agcraig@liverpool.ac.uk	Malawi	Chikwawa	2011	2990000000	99	25.5	126.04	PT0243-Cx,PT0243-C	ERR484546,ERR237400	21448648	0	21345298	0
PT0219-Cx	ERS188089	1022	Genome variation and selection in clinical isolates from rural Malawi	Alister Craig	agcraig@liverpool.ac.uk	Malawi	Chikwawa	2011	1990000000	99	25.5	84.58	PT0219-C,PT0219-Cx	ERR484706,ERR237429	31629661	0	29214589	0
PT0252-Cx	ERS188098	1022	Genome variation and selection in clinical isolates from rural Malawi	Alister Craig	agcraig@liverpool.ac.uk	Malawi	Chikwawa	2011	3040000000	98	24.3	125.48	PT0252-C,PT0252-Cx	ERR484552,ERR248954	21223322	0	21116384	0
PT0124-C	ERS168610	1022	Genome variation and selection in clinical isolates from rural Malawi	Alister Craig	agcraig@liverpool.ac.uk	Malawi	Chikwawa	2011	4790000000	99	25.6	201.86	PT0124-C	ERR226426	23802320	0	23802320	0
PT0072-C	ERS053959	1022	Genome variation and selection in clinical isolates from rural Malawi	Alister Craig	agcraig@liverpool.ac.uk	Malawi	Chikwawa	2011	1970000000	98	25	82.42	PT0072-C	ERR108417	9752411	0	9752411	0
PT0248-C	ERS188077	1022	Genome variation and selection in clinical isolates from rural Malawi	Alister Craig	agcraig@liverpool.ac.uk	Malawi	Chikwawa	2011	1270000000	98	25.2	53.66	PT0248-C,PT0248-Cx	ERR484549,ERR248951	21194652	0	21081642	0
PT0274-Cx	ERS193624	1022	Genome variation and selection in clinical isolates from rural Malawi	Alister Craig	agcraig@liverpool.ac.uk	Malawi	Chikwawa	2011	1890000000	99	25.1	79.54	PT0274-C,PT0274-Cx	ERR484655,ERR234532	18725932	0	16378178	0
PT0276-C	ERS193629	1022	Genome variation and selection in clinical isolates from rural Malawi	Alister Craig	agcraig@liverpool.ac.uk	Malawi	Chikwawa	2011	3410000000	98	25.1	141.92	PT0276-C,PT0276-Cx	ERR484656,ERR234533	27426098	0	24818862	0
PT0077-C	ERS053960	1022	Genome variation and selection in clinical isolates from rural Malawi	Alister Craig	agcraig@liverpool.ac.uk	Malawi	Chikwawa	2011	1770000000	98	24.5	73.78	PT0077-Cx,PT0077-C	ERR108418	8782810	0	8782810	0
PT0227-C	ERS188138	1022	Genome variation and selection in clinical isolates from rural Malawi	Alister Craig	agcraig@liverpool.ac.uk	Malawi	Chikwawa	2011	4490000000	98	24.5	183.21	PT0227-C,PT0227-Cx	ERR484713,ERR237436	31642357	0	29367039	0
PT0188-Cx	ERS188128	1022	Genome variation and selection in clinical isolates from rural Malawi	Alister Craig	agcraig@liverpool.ac.uk	Malawi	Chikwawa	2011	3050000000	99	25.4	127.86	PT0188-C,PT0188-Cx	ERR484571,ERR248973	29173409	0	29037415	0
PT0203-C	ERS188143	1022	Genome variation and selection in clinical isolates from rural Malawi	Alister Craig	agcraig@liverpool.ac.uk	Malawi	Chikwawa	2011	3310000000	98	25.2	139.02	PT0203-C,PT0203-Cx	ERR484690,ERR237413	28530111	0	25708389	0
PT0206-C	ERS188081	1022	Genome variation and selection in clinical isolates from rural Malawi	Alister Craig	agcraig@liverpool.ac.uk	Malawi	Chikwawa	2011	2820000000	99	25.3	112.31	PT0206-C,PT0206-Cx	ERR484693,ERR237416	23125210	0	20947517	0
PT0197-Cx	ERS188108	1022	Genome variation and selection in clinical isolates from rural Malawi	Alister Craig	agcraig@liverpool.ac.uk	Malawi	Chikwawa	2011	2190000000	99	24.8	91.66	PT0197-C,PT0197-Cx	ERR484685,ERR237408	21438940	0	18969632	0
PT0256-Cx	ERS188119	1022	Genome variation and selection in clinical isolates from rural Malawi	Alister Craig	agcraig@liverpool.ac.uk	Malawi	Chikwawa	2011	3040000000	99	25.2	128.07	PT0256-C,PT0256-Cx	ERR484555,ERR248957	22951007	0	22722540	0
PT0087-C	ERS055907	1022	Genome variation and selection in clinical isolates from rural Malawi	Alister Craig	agcraig@liverpool.ac.uk	Malawi	Chikwawa	2011	951000000	98	24.8	39.24	PT0087-C	ERR114393	4717272	0	4717272	0
PT0004-CW	ERS032650	1022	Genome variation and selection in clinical isolates from rural Malawi	Alister Craig	agcraig@liverpool.ac.uk	Malawi	Chikwawa	2011	1540000000	74	26.1	64.56	PT0004-CW	ERR045658	10181932	0	10181932	0
PT0221-C	ERS188103	1022	Genome variation and selection in clinical isolates from rural Malawi	Alister Craig	agcraig@liverpool.ac.uk	Malawi	Chikwawa	2011	2130000000	99	25.5	89.77	PT0221-C,PT0221-Cx	ERR484708,ERR237431	21449400	0	18853967	0
PT0152-C	ERS168638	1022	Genome variation and selection in clinical isolates from rural Malawi	Alister Craig	agcraig@liverpool.ac.uk	Malawi	Chikwawa	2011	2540000000	99	25.3	106.54	PT0152-C	ERR216595	12609001	0	12609001	0
PT0247-C	ERS188070	1022	Genome variation and selection in clinical isolates from rural Malawi	Alister Craig	agcraig@liverpool.ac.uk	Malawi	Chikwawa	2011	1460000000	98	25.1	61.2	PT0247-C,PT0247-Cx	ERR484548,ERR248950	21695734	0	21593652	0
PT0105-C	ERS053903	1022	Genome variation and selection in clinical isolates from rural Malawi	Alister Craig	agcraig@liverpool.ac.uk	Malawi	Chikwawa	2011	3200000000	98	23.7	131.14	PT0105-C	ERR114402	15871979	0	15871979	0
PT0264-Cx	ERS188147	1022	Genome variation and selection in clinical isolates from rural Malawi	Alister Craig	agcraig@liverpool.ac.uk	Malawi	Chikwawa	2011	2960000000	99	25.1	122.07	PT0264-Cx,PT0264-C	ERR484559,ERR248961	20546607	0	20443096	0
PT0056-C	ERS053952	1022	Genome variation and selection in clinical isolates from rural Malawi	Alister Craig	agcraig@liverpool.ac.uk	Malawi	Chikwawa	2011	2010000000	98	25.2	84.32	PT0056-C	ERR108410	9955354	0	9955354	0
PT0183-C	ERS168634	1022	Genome variation and selection in clinical isolates from rural Malawi	Alister Craig	agcraig@liverpool.ac.uk	Malawi	Zomba	2011	4790000000	99	24.3	173.47	PT0183-C	ERR216591	23793572	0	23793572	0
PT0155-C	ERS168647	1022	Genome variation and selection in clinical isolates from rural Malawi	Alister Craig	agcraig@liverpool.ac.uk	Malawi	Chikwawa	2011	3340000000	99	25.1	139.1	PT0155-C	ERR216604	16594805	0	16594805	0
PT0064-C	ERS053904	1022	Genome variation and selection in clinical isolates from rural Malawi	Alister Craig	agcraig@liverpool.ac.uk	Malawi	Chikwawa	2011	1950000000	98	24.9	82.09	PT0064-C	ERR114403	9663436	0	9663436	0
PT0189-Cx	ERS188066	1022	Genome variation and selection in clinical isolates from rural Malawi	Alister Craig	agcraig@liverpool.ac.uk	Malawi	Chikwawa	2011	2090000000	99	25.3	88.58	PT0189-C,PT0189-Cx	ERR484679,ERR237402	19841772	0	17417302	0
PT0188-C	ERS188128	1022	Genome variation and selection in clinical isolates from rural Malawi	Alister Craig	agcraig@liverpool.ac.uk	Malawi	Chikwawa	2011	2820000000	99	25.4	118.55	PT0188-C,PT0188-Cx	ERR484571,ERR248973	29173409	0	29037415	0
PT0123-C	ERS168609	1022	Genome variation and selection in clinical isolates from rural Malawi	Alister Craig	agcraig@liverpool.ac.uk	Malawi	Chikwawa	2011	2870000000	99	25.1	121.04	PT0123-C	ERR226425	14263949	0	14263949	0
PT0133-C	ERS168614	1022	Genome variation and selection in clinical isolates from rural Malawi	Alister Craig	agcraig@liverpool.ac.uk	Malawi	Chikwawa	2011	5180000000	99	25.2	217.93	PT0133-C	ERR226430	25730152	0	25730152	0
PT0017-CW	ERS032661	1022	Genome variation and selection in clinical isolates from rural Malawi	Alister Craig	agcraig@liverpool.ac.uk	Malawi	Chikwawa	2011	556000000	74	25.9	23.5	PT0017-CW	ERR042682	3684231	0	3684231	0
PT0077-Cx	ERS053869	1022	Genome variation and selection in clinical isolates from rural Malawi	Alister Craig	agcraig@liverpool.ac.uk	Malawi	Chikwawa	2011	1940000000	99	25.2	81.08	PT0077-Cx,PT0077-C	ERR069567	9626943	0	9477097	0
PT0255-Cx	ERS188112	1022	Genome variation and selection in clinical isolates from rural Malawi	Alister Craig	agcraig@liverpool.ac.uk	Malawi	Chikwawa	2011	3130000000	99	25.2	131.34	PT0255-C,PT0255-Cx	ERR484554,ERR248956	22316160	0	22201223	0
PT0285-C	ERS188120	1022	Genome variation and selection in clinical isolates from rural Malawi	Alister Craig	agcraig@liverpool.ac.uk	Malawi	Zomba	2011	2470000000	99	23.7	48.89	PT0285-C	ERR263674	12316854	0	12316854	0
PT0140-C	ERS175813	1022	Genome variation and selection in clinical isolates from rural Malawi	Alister Craig	agcraig@liverpool.ac.uk	Malawi	Chikwawa	2011	2530000000	99	25.4	104.8	PT0140-C	ERR216655	12561731	0	12561731	0
PT0241-Cx	ERS188125	1022	Genome variation and selection in clinical isolates from rural Malawi	Alister Craig	agcraig@liverpool.ac.uk	Malawi	Chikwawa	2011	3200000000	99	25.3	134.7	PT0241-C,PT0241-Cx	ERR484544,ERR237398	33709856	0	33310233	0
PT0119-C	ERS168606	1022	Genome variation and selection in clinical isolates from rural Malawi	Alister Craig	agcraig@liverpool.ac.uk	Malawi	Chikwawa	2011	4780000000	98	25.2	199.9	PT0119-C	ERR226422	23692063	0	23692063	0
PT0296-C	ERS188148	1022	Genome variation and selection in clinical isolates from rural Malawi	Alister Craig	agcraig@liverpool.ac.uk	Malawi	Zomba	2011	2880000000	99	24.7	90.72	PT0296-C	ERR263678	14320585	0	14320585	0
PT0178-C	ERS168630	1022	Genome variation and selection in clinical isolates from rural Malawi	Alister Craig	agcraig@liverpool.ac.uk	Malawi	Zomba	2011	4720000000	99	24.2	161.76	PT0178-C	ERR216587	23421148	0	23421148	0
PT0088-C	ERS053937	1022	Genome variation and selection in clinical isolates from rural Malawi	Alister Craig	agcraig@liverpool.ac.uk	Malawi	Chikwawa	2011	2440000000	98	24.8	102.42	PT0088-C	ERR114386	12077825	0	12077825	0
PT0067-C	ERS055901	1022	Genome variation and selection in clinical isolates from rural Malawi	Alister Craig	agcraig@liverpool.ac.uk	Malawi	Chikwawa	2011	578000000	99	24.8	23.96	PT0067-C	ERR114387	2870449	0	2870449	0
PT0212-Cx	ERS188123	1022	Genome variation and selection in clinical isolates from rural Malawi	Alister Craig	agcraig@liverpool.ac.uk	Malawi	Chikwawa	2011	1670000000	99	25	70.4	PT0212-C,PT0212-Cx	ERR484699,ERR237422	18021911	0	16045678	0
PT0157-C	ERS168622	1022	Genome variation and selection in clinical isolates from rural Malawi	Alister Craig	agcraig@liverpool.ac.uk	Malawi	Chikwawa	2011	2930000000	98	24.3	121.22	PT0157-C	ERR216579	14534600	0	14534600	0
PT0242-Cx	ERS188132	1022	Genome variation and selection in clinical isolates from rural Malawi	Alister Craig	agcraig@liverpool.ac.uk	Malawi	Chikwawa	2011	3120000000	99	24.7	130.71	PT0242-C,PT0242-Cx	ERR484545,ERR237399	26520411	0	26427909	0
PT0051-C	ERS040107	1022	Genome variation and selection in clinical isolates from rural Malawi	Alister Craig	agcraig@liverpool.ac.uk	Malawi	Chikwawa	2011	3650000000	74	23.9	145.17	PT0051-C	ERR054079	24266154	0	24266154	0
PT0223-Cx	ERS188117	1022	Genome variation and selection in clinical isolates from rural Malawi	Alister Craig	agcraig@liverpool.ac.uk	Malawi	Chikwawa	2011	2200000000	99	25.3	92.97	PT0223-C,PT0223-Cx	ERR484710,ERR237433	21620928	0	18902385	0
PT0240-Cx	ERS193643	1022	Genome variation and selection in clinical isolates from rural Malawi	Alister Craig	agcraig@liverpool.ac.uk	Malawi	Chikwawa	2011	2050000000	99	25.3	86.96	PT0240-C,PT0240-Cx	ERR484647,ERR234524	28140329	0	25599500	0
PT0143-C	ERS168619	1022	Genome variation and selection in clinical isolates from rural Malawi	Alister Craig	agcraig@liverpool.ac.uk	Malawi	Chikwawa	2011	2380000000	98	24.4	99.68	PT0143-C	ERR216576	11823251	0	11823251	0
PT0215-C	ERS188144	1022	Genome variation and selection in clinical isolates from rural Malawi	Alister Craig	agcraig@liverpool.ac.uk	Malawi	Chikwawa	2011	5760000000	99	24.6	201.22	PT0215-C,PT0215-Cx	ERR484702,ERR237425	37810879	0	35617358	0
PT0014-CW	ERS032658	1022	Genome variation and selection in clinical isolates from rural Malawi	Alister Craig	agcraig@liverpool.ac.uk	Malawi	Chikwawa	2011	1410000000	74	25.7	59.92	PT0014-CW	ERR045666	9366415	0	9366415	0
PT0235-Cx	ERS193633	1022	Genome variation and selection in clinical isolates from rural Malawi	Alister Craig	agcraig@liverpool.ac.uk	Malawi	Chikwawa	2011	1550000000	99	25.1	65.29	PT0235-C,PT0235-Cx	ERR484645,ERR234522	15999149	0	14100274	0
PT0212-C	ERS188123	1022	Genome variation and selection in clinical isolates from rural Malawi	Alister Craig	agcraig@liverpool.ac.uk	Malawi	Chikwawa	2011	1950000000	99	25.5	81.76	PT0212-C,PT0212-Cx	ERR484699,ERR237422	18021911	0	16045678	0
PT0043-C	ERS157475	1022	Genome variation and selection in clinical isolates from rural Malawi	Alister Craig	agcraig@liverpool.ac.uk	Malawi	Chikwawa	2011	2010000000	99	25.3	83.78	PT0043-C	ERR211460	9985994	0	9985994	0
PT0301-Cx	ERS193625	1022	Genome variation and selection in clinical isolates from rural Malawi	Alister Craig	agcraig@liverpool.ac.uk	Malawi	Zomba	2011	1020000000	99	25.1	41.72	PT0301-C,PT0301-Cx	ERR484667,ERR234544	15917513	0	14731990	0
PT0095-C	ERS053943	1022	Genome variation and selection in clinical isolates from rural Malawi	Alister Craig	agcraig@liverpool.ac.uk	Malawi	Chikwawa	2011	1280000000	98	23.7	53.59	PT0095-C	ERR072006	6314227	0	6314227	0
PT0216-Cx	ERS188068	1022	Genome variation and selection in clinical isolates from rural Malawi	Alister Craig	agcraig@liverpool.ac.uk	Malawi	Chikwawa	2011	1920000000	99	25	80.82	PT0216-C,PT0216-Cx	ERR484703,ERR237426	28863474	0	26559193	0
PT0122-C	ERS168608	1022	Genome variation and selection in clinical isolates from rural Malawi	Alister Craig	agcraig@liverpool.ac.uk	Malawi	Chikwawa	2011	2820000000	99	25	117.15	PT0122-C	ERR226424	13997577	0	13997577	0
PT0068-C	ERS053880	1022	Genome variation and selection in clinical isolates from rural Malawi	Alister Craig	agcraig@liverpool.ac.uk	Malawi	Chikwawa	2011	2270000000	98	25	94.72	PT0068-C	ERR114353	11259035	0	11259035	0
PT0020-CW	ERS032664	1022	Genome variation and selection in clinical isolates from rural Malawi	Alister Craig	agcraig@liverpool.ac.uk	Malawi	Chikwawa	2011	229000000	74	25.9	9.63	PT0020-CW	ERR042685	1516156	0	1516156	0
PT0111-C	ERS055905	1022	Genome variation and selection in clinical isolates from rural Malawi	Alister Craig	agcraig@liverpool.ac.uk	Malawi	Chikwawa	2011	1960000000	99	24.8	80.86	PT0111-C	ERR114391	9749061	0	9749061	0
PT0207-Cx	ERS188088	1022	Genome variation and selection in clinical isolates from rural Malawi	Alister Craig	agcraig@liverpool.ac.uk	Malawi	Chikwawa	2011	2050000000	99	25.2	86.53	PT0207-C,PT0207-Cx	ERR484694,ERR237417	19195858	0	16721143	0
PT0291-C	ERS193659	1022	Genome variation and selection in clinical isolates from rural Malawi	Alister Craig	agcraig@liverpool.ac.uk	Malawi	Zomba	2011	4530000000	99	25.1	170.74	PT0291-C,PT0291-Cx	ERR484662,ERR234539	32289421	0	29915495	0
PT0042-C	ERS040103	1022	Genome variation and selection in clinical isolates from rural Malawi	Alister Craig	agcraig@liverpool.ac.uk	Malawi	Chikwawa	2011	1530000000	74	23.6	60.42	PT0042-C	ERR054075	10187723	0	10187723	0
PT0121-C	ERS168607	1022	Genome variation and selection in clinical isolates from rural Malawi	Alister Craig	agcraig@liverpool.ac.uk	Malawi	Chikwawa	2011	2360000000	99	24.9	99.3	PT0121-C	ERR226423	11693494	0	11693494	0
PT0100-C	ERS053957	1022	Genome variation and selection in clinical isolates from rural Malawi	Alister Craig	agcraig@liverpool.ac.uk	Malawi	Chikwawa	2011	1980000000	98	24.8	82.32	PT0100-C	ERR108415	9814024	0	9814024	0
PT0261-Cx	ERS188133	1022	Genome variation and selection in clinical isolates from rural Malawi	Alister Craig	agcraig@liverpool.ac.uk	Malawi	Chikwawa	2011	2880000000	99	25.4	121.32	PT0261-C,PT0261-Cx	ERR484557,ERR248959	26699107	0	26593718	0
PT0044-C	ERS040104	1022	Genome variation and selection in clinical isolates from rural Malawi	Alister Craig	agcraig@liverpool.ac.uk	Malawi	Chikwawa	2011	2710000000	74	23.9	108.28	PT0044-C	ERR054076	18054984	0	18054984	0
PT0144-C	ERS168649	1022	Genome variation and selection in clinical isolates from rural Malawi	Alister Craig	agcraig@liverpool.ac.uk	Malawi	Chikwawa	2011	3290000000	99	25.1	136.85	PT0144-C	ERR216606	16338783	0	16338783	0
PT0019-CW	ERS032663	1022	Genome variation and selection in clinical isolates from rural Malawi	Alister Craig	agcraig@liverpool.ac.uk	Malawi	Chikwawa	2011	108000000	73	24.2	5.74	PT0019-CW	ERR042684	712442	0	712442	0
PT0279-Cx	ERS193634	1022	Genome variation and selection in clinical isolates from rural Malawi	Alister Craig	agcraig@liverpool.ac.uk	Malawi	Zomba	2011	2070000000	99	25.3	87.5	PT0279-C,PT0279-Cx	ERR484657,ERR234534	24303526	0	21700577	0
PT0226-Cx	ERS188131	1022	Genome variation and selection in clinical isolates from rural Malawi	Alister Craig	agcraig@liverpool.ac.uk	Malawi	Chikwawa	2011	1390000000	99	24.6	58.35	PT0226-C,PT0226-Cx	ERR484712,ERR237435	17728000	0	16065959	0
PT0060-C	ERS053870	1022	Genome variation and selection in clinical isolates from rural Malawi	Alister Craig	agcraig@liverpool.ac.uk	Malawi	Chikwawa	2011	3910000000	98	24.5	158.19	PT0060-C	ERR069568	19410414	0	19410414	0
PT0149-C	ERS168600	1022	Genome variation and selection in clinical isolates from rural Malawi	Alister Craig	agcraig@liverpool.ac.uk	Malawi	Chikwawa	2011	3190000000	98	24.5	132.28	PT0149-C	ERR216485	15806223	0	15806223	0
PT0168-C	ERS168626	1022	Genome variation and selection in clinical isolates from rural Malawi	Alister Craig	agcraig@liverpool.ac.uk	Malawi	Chikwawa	2011	3170000000	98	24.5	129.81	PT0168-C	ERR216583	15732278	0	15732278	0
PT0238-C	ERS188111	1022	Genome variation and selection in clinical isolates from rural Malawi	Alister Craig	agcraig@liverpool.ac.uk	Malawi	Chikwawa	2011	2630000000	99	25.4	110.9	PT0238-C,PT0238-Cx	ERR484542,ERR237396	28659238	0	28560441	0
PT0279-C	ERS193634	1022	Genome variation and selection in clinical isolates from rural Malawi	Alister Craig	agcraig@liverpool.ac.uk	Malawi	Zomba	2011	2830000000	99	25.2	117.94	PT0279-C,PT0279-Cx	ERR484657,ERR234534	24303526	0	21700577	0
PT0066-C	ERS053887	1022	Genome variation and selection in clinical isolates from rural Malawi	Alister Craig	agcraig@liverpool.ac.uk	Malawi	Chikwawa	2011	2040000000	98	24.8	85.24	PT0066-C	ERR114360	10118339	0	10118339	0
PT0249-C	ERS188084	1022	Genome variation and selection in clinical isolates from rural Malawi	Alister Craig	agcraig@liverpool.ac.uk	Malawi	Chikwawa	2011	1210000000	98	25.1	51.09	PT0249-Cx,PT0249-C	ERR484550,ERR248952	20868345	0	20763268	0
PT0237-Cx	ERS193638	1022	Genome variation and selection in clinical isolates from rural Malawi	Alister Craig	agcraig@liverpool.ac.uk	Malawi	Chikwawa	2011	2120000000	99	25.1	89.6	PT0237-C,PT0237-Cx	ERR484646,ERR234523	20076729	0	17460871	0
PT0280-C	ERS193639	1022	Genome variation and selection in clinical isolates from rural Malawi	Alister Craig	agcraig@liverpool.ac.uk	Malawi	Zomba	2011	3460000000	99	24.3	80.64	PT0280-C,PT0280-Cx	ERR484658,ERR234535	22621669	0	21449920	0
PT0270-C	ERS193673	1022	Genome variation and selection in clinical isolates from rural Malawi	Alister Craig	agcraig@liverpool.ac.uk	Malawi	Chikwawa	2011	1410000000	98	24.8	59.46	PT0270-C,PT0270-Cx	ERR484653,ERR234530	16388604	0	14102763	0
PT0078-C	ERS164642	1022	Genome variation and selection in clinical isolates from rural Malawi	Alister Craig	agcraig@liverpool.ac.uk	Malawi	Chikwawa	2011	2560000000	99	25.3	106.87	PT0078-Cx,PT0078-C	ERR211541	12714630	0	12714630	0
PT0213-C	ERS188130	1022	Genome variation and selection in clinical isolates from rural Malawi	Alister Craig	agcraig@liverpool.ac.uk	Malawi	Chikwawa	2011	2470000000	99	25.5	103.47	PT0213-C,PT0213-Cx	ERR484700,ERR237423	22181853	0	19809132	0
PT0103-C	ERS053956	1022	Genome variation and selection in clinical isolates from rural Malawi	Alister Craig	agcraig@liverpool.ac.uk	Malawi	Chikwawa	2011	2600000000	98	24.5	108.2	PT0103-C	ERR108414	12900754	0	12769073	0
PT0300-Cx	ERS193679	1022	Genome variation and selection in clinical isolates from rural Malawi	Alister Craig	agcraig@liverpool.ac.uk	Malawi	Zomba	2011	254000000	99	24.6	8.76	PT0300-C,PT0300-Cx	ERR484666,ERR234543	7722831	0	7478817	0
PT0170-C	ERS168643	1022	Genome variation and selection in clinical isolates from rural Malawi	Alister Craig	agcraig@liverpool.ac.uk	Malawi	Chikwawa	2011	2260000000	99	24.8	94.88	PT0170-C	ERR216600	11199191	0	11199191	0
PT0154-C	ERS193667	1022	Genome variation and selection in clinical isolates from rural Malawi	Alister Craig	agcraig@liverpool.ac.uk	Malawi	Chikwawa	2011	2640000000	99	23.9	86.39	PT0154-C,PT0154-Cx	ERR484640,ERR234517	24400537	0	22467307	0
PT0273-C	ERS188085	1022	Genome variation and selection in clinical isolates from rural Malawi	Alister Craig	agcraig@liverpool.ac.uk	Malawi	Chikwawa	2011	3810000000	98	24.9	158.89	PT0273-C	ERR263669	18913236	0	18913236	0
PT0012-C	ERS032049	1022	Genome variation and selection in clinical isolates from rural Malawi	Alister Craig	agcraig@liverpool.ac.uk	Malawi	Chikwawa	2011	3678544	74	19.9	1.02	PT0012-C	ERR039940	24517	0	24517	0
PT0052-C	ERS055906	1022	Genome variation and selection in clinical isolates from rural Malawi	Alister Craig	agcraig@liverpool.ac.uk	Malawi	Chikwawa	2011	1820000000	98	24.8	76.92	PT0052-C	ERR114392	9020597	0	9020597	0
PT0041-C	ERS040102	1022	Genome variation and selection in clinical isolates from rural Malawi	Alister Craig	agcraig@liverpool.ac.uk	Malawi	Chikwawa	2011	1560000000	74	23.8	62.23	PT0041-C	ERR054074	10343031	0	10343031	0
PT0021-CW	ERS032665	1022	Genome variation and selection in clinical isolates from rural Malawi	Alister Craig	agcraig@liverpool.ac.uk	Malawi	Chikwawa	2011	691000000	74	25.9	29.34	PT0021-CW	ERR042686	4577945	0	4577945	0
PT0298-Cx	ERS188079	1022	Genome variation and selection in clinical isolates from rural Malawi	Alister Craig	agcraig@liverpool.ac.uk	Malawi	Zomba	2011	2700000000	99	23.6	68.03	PT0298-C,PT0298-Cx	ERR484561,ERR248963	28356152	0	28298837	0
PT0139-C	ERS168616	1022	Genome variation and selection in clinical isolates from rural Malawi	Alister Craig	agcraig@liverpool.ac.uk	Malawi	Chikwawa	2011	4660000000	99	25	196	PT0139-C	ERR226432	23103873	0	23103873	0
PT0298-C	ERS188079	1022	Genome variation and selection in clinical isolates from rural Malawi	Alister Craig	agcraig@liverpool.ac.uk	Malawi	Zomba	2011	3000000000	99	24.3	83.72	PT0298-C,PT0298-Cx	ERR484561,ERR248963	28356152	0	28298837	0
PT0275-C	ERS188092	1022	Genome variation and selection in clinical isolates from rural Malawi	Alister Craig	agcraig@liverpool.ac.uk	Malawi	Chikwawa	2011	212000000	99	24.2	7.84	PT0275-C	ERR263670	1051827	0	1051827	0
PT0082-C	ERS053961	1022	Genome variation and selection in clinical isolates from rural Malawi	Alister Craig	agcraig@liverpool.ac.uk	Malawi	Chikwawa	2011	2300000000	99	25	94.99	PT0082-C	ERR108419	11403725	0	11403725	0
PT0127-C	ERS168639	1022	Genome variation and selection in clinical isolates from rural Malawi	Alister Craig	agcraig@liverpool.ac.uk	Malawi	Chikwawa	2011	3340000000	99	25.5	139.73	PT0127-C	ERR216596	16567364	0	16567364	0
PT0204-C	ERS188067	1022	Genome variation and selection in clinical isolates from rural Malawi	Alister Craig	agcraig@liverpool.ac.uk	Malawi	Chikwawa	2011	1940000000	99	25.3	79.5	PT0204-C,PT0204-Cx	ERR484691,ERR237414	20046476	0	17540575	0
PT0295-C	ERS193674	1022	Genome variation and selection in clinical isolates from rural Malawi	Alister Craig	agcraig@liverpool.ac.uk	Malawi	Zomba	2011	3040000000	98	24.8	126.85	PT0295-C,PT0295-Cx	ERR484665,ERR234542	25633556	0	22757366	0
PT0258-Cx	ERS193658	1022	Genome variation and selection in clinical isolates from rural Malawi	Alister Craig	agcraig@liverpool.ac.uk	Malawi	Chikwawa	2011	2040000000	99	24.9	85.49	PT0258-C,PT0258-Cx	ERR484650,ERR234527	30774766	0	28303756	0
PT0221-Cx	ERS188103	1022	Genome variation and selection in clinical isolates from rural Malawi	Alister Craig	agcraig@liverpool.ac.uk	Malawi	Chikwawa	2011	2190000000	99	25.1	92.46	PT0221-C,PT0221-Cx	ERR484708,ERR237431	21449400	0	18853967	0
PT0255-C	ERS188112	1022	Genome variation and selection in clinical isolates from rural Malawi	Alister Craig	agcraig@liverpool.ac.uk	Malawi	Chikwawa	2011	1360000000	98	25.2	57.28	PT0255-C,PT0255-Cx	ERR484554,ERR248956	22316160	0	22201223	0
PT0075-C	ERS055912	1022	Genome variation and selection in clinical isolates from rural Malawi	Alister Craig	agcraig@liverpool.ac.uk	Malawi	Chikwawa	2011	1710000000	98	24.6	71.96	PT0075-C	ERR114398	8448772	0	8448772	0
PT0091-C	ERS053939	1022	Genome variation and selection in clinical isolates from rural Malawi	Alister Craig	agcraig@liverpool.ac.uk	Malawi	Chikwawa	2011	1210000000	98	24.6	51.33	PT0091-C	ERR072002	6009547	0	6009547	0
PT0199-Cx	ERS188115	1022	Genome variation and selection in clinical isolates from rural Malawi	Alister Craig	agcraig@liverpool.ac.uk	Malawi	Chikwawa	2011	2210000000	99	25	93.54	PT0199-C,PT0199-Cx	ERR484686,ERR237409	20053509	0	17565088	0
PT0058-C	ERS053875	1022	Genome variation and selection in clinical isolates from rural Malawi	Alister Craig	agcraig@liverpool.ac.uk	Malawi	Chikwawa	2011	1720000000	98	24.9	72.45	PT0058-C	ERR069573	8536993	0	8536993	0
PT0117-C	ERS168650	1022	Genome variation and selection in clinical isolates from rural Malawi	Alister Craig	agcraig@liverpool.ac.uk	Malawi	Chikwawa	2011	2950000000	99	25.3	123.01	PT0117-C	ERR216607	14651472	0	14373024	0
PT0219-C	ERS188089	1022	Genome variation and selection in clinical isolates from rural Malawi	Alister Craig	agcraig@liverpool.ac.uk	Malawi	Chikwawa	2011	4380000000	99	25.6	184.78	PT0219-C,PT0219-Cx	ERR484706,ERR237429	31629661	0	29214589	0
PT0234-C	ERS188097	1022	Genome variation and selection in clinical isolates from rural Malawi	Alister Craig	agcraig@liverpool.ac.uk	Malawi	Chikwawa	2011	1600000000	98	25.2	67.47	PT0234-Cx,PT0234-C	ERR484540,ERR237394	22938265	0	22847340	0
PT0065-C	ERS053899	1022	Genome variation and selection in clinical isolates from rural Malawi	Alister Craig	agcraig@liverpool.ac.uk	Malawi	Chikwawa	2011	1430000000	98	24.7	59.73	PT0065-C	ERR114372	7070188	0	7070188	0
PT0301-C	ERS193625	1022	Genome variation and selection in clinical isolates from rural Malawi	Alister Craig	agcraig@liverpool.ac.uk	Malawi	Zomba	2011	2170000000	99	24.1	50.6	PT0301-C,PT0301-Cx	ERR484667,ERR234544	15917513	0	14731990	0
PT0239-Cx	ERS188118	1022	Genome variation and selection in clinical isolates from rural Malawi	Alister Craig	agcraig@liverpool.ac.uk	Malawi	Chikwawa	2011	3510000000	99	25.1	146.63	PT0239-Cx,PT0239-C	ERR484543,ERR237397	26905444	0	26792362	0
PT0280-Cx	ERS193639	1022	Genome variation and selection in clinical isolates from rural Malawi	Alister Craig	agcraig@liverpool.ac.uk	Malawi	Zomba	2011	1080000000	99	25.1	40.19	PT0280-C,PT0280-Cx	ERR484658,ERR234535	22621669	0	21449920	0
PT0078-Cx	ERS053888	1022	Genome variation and selection in clinical isolates from rural Malawi	Alister Craig	agcraig@liverpool.ac.uk	Malawi	Chikwawa	2011	2850000000	98	25.1	119.74	PT0078-Cx,PT0078-C	ERR114361	14158480	0	14158480	0
PT0023-CW	ERS032666	1022	Genome variation and selection in clinical isolates from rural Malawi	Alister Craig	agcraig@liverpool.ac.uk	Malawi	Chikwawa	2011	639000000	74	26.1	27.28	PT0023-CW	ERR042687	4237956	0	4237956	0
PT0125-C	ERS168596	1022	Genome variation and selection in clinical isolates from rural Malawi	Alister Craig	agcraig@liverpool.ac.uk	Malawi	Chikwawa	2011	2500000000	99	25.2	105.52	PT0125-C	ERR216481	12423226	0	12423226	0
PT0169-C	ERS168627	1022	Genome variation and selection in clinical isolates from rural Malawi	Alister Craig	agcraig@liverpool.ac.uk	Malawi	Chikwawa	2011	3750000000	98	24.9	153.93	PT0169-C	ERR216584	18608449	0	18608449	0
PT0084-C	ERS053945	1022	Genome variation and selection in clinical isolates from rural Malawi	Alister Craig	agcraig@liverpool.ac.uk	Malawi	Chikwawa	2011	1000000000	98	24.3	42.08	PT0084-C	ERR072008	4952442	0	4952442	0
PT0303-Cx	ERS188100	1022	Genome variation and selection in clinical isolates from rural Malawi	Alister Craig	agcraig@liverpool.ac.uk	Malawi	Zomba	2011	2590000000	99	23.3	41.65	PT0303-C,PT0303-Cx	ERR484564,ERR248966	41531642	0	41500071	0
PT0222-Cx	ERS188110	1022	Genome variation and selection in clinical isolates from rural Malawi	Alister Craig	agcraig@liverpool.ac.uk	Malawi	Chikwawa	2011	2050000000	98	24.6	86.52	PT0222-C,PT0222-Cx	ERR484709,ERR237432	31872369	0	29467386	0
PT0230-C	ERS188076	1022	Genome variation and selection in clinical isolates from rural Malawi	Alister Craig	agcraig@liverpool.ac.uk	Malawi	Chikwawa	2011	2360000000	98	25.2	99.57	PT0230-Cx,PT0230-C	ERR484537,ERR237391	26741176	0	26650883	0
PT0216-C	ERS188068	1022	Genome variation and selection in clinical isolates from rural Malawi	Alister Craig	agcraig@liverpool.ac.uk	Malawi	Chikwawa	2011	3890000000	99	24.9	132.43	PT0216-C,PT0216-Cx	ERR484703,ERR237426	28863474	0	26559193	0
PT0192-Cx	ERS188135	1022	Genome variation and selection in clinical isolates from rural Malawi	Alister Craig	agcraig@liverpool.ac.uk	Malawi	Chikwawa	2011	3370000000	99	25.5	141.8	PT0192-C,PT0192-Cx	ERR484567,ERR248969	35464493	0	35316524	0
PT0262-Cx	ERS188140	1022	Genome variation and selection in clinical isolates from rural Malawi	Alister Craig	agcraig@liverpool.ac.uk	Malawi	Chikwawa	2011	2840000000	99	24.8	119.15	PT0262-C,PT0262-Cx	ERR484558,ERR248960	19736834	0	19638745	0
PT0182-C	ERS168633	1022	Genome variation and selection in clinical isolates from rural Malawi	Alister Craig	agcraig@liverpool.ac.uk	Malawi	Zomba	2011	2350000000	99	23.8	58.84	PT0182-C	ERR216590	11688756	0	11688756	0
PT0081-C	ERS055914	1022	Genome variation and selection in clinical isolates from rural Malawi	Alister Craig	agcraig@liverpool.ac.uk	Malawi	Chikwawa	2011	2090000000	98	24.8	87.61	PT0081-C	ERR114400	10374729	0	10374729	0
PT0250-C	ERS188091	1022	Genome variation and selection in clinical isolates from rural Malawi	Alister Craig	agcraig@liverpool.ac.uk	Malawi	Chikwawa	2011	2360000000	98	25.2	99.05	PT0250-C,PT0250-Cx	ERR484551,ERR248953	27491599	0	27378302	0
PT0001-CW	ERS032647	1022	Genome variation and selection in clinical isolates from rural Malawi	Alister Craig	agcraig@liverpool.ac.uk	Malawi	Chikwawa	2011	1520000000	74	26.3	64.27	PT0001-CW	ERR042680	10103075	0	10103075	0
PT0200-C	ERS188122	1022	Genome variation and selection in clinical isolates from rural Malawi	Alister Craig	agcraig@liverpool.ac.uk	Malawi	Chikwawa	2011	2090000000	99	25	73.93	PT0200-C,PT0200-Cx	ERR484687,ERR237410	19011981	0	17003595	0
PT0174-C	ERS168642	1022	Genome variation and selection in clinical isolates from rural Malawi	Alister Craig	agcraig@liverpool.ac.uk	Malawi	Zomba	2011	2990000000	99	24.6	89.6	PT0174-C	ERR216599	14854183	0	14854183	0
PT0201-C	ERS188129	1022	Genome variation and selection in clinical isolates from rural Malawi	Alister Craig	agcraig@liverpool.ac.uk	Malawi	Chikwawa	2011	1920000000	98	25.3	80.66	PT0201-C,PT0201-Cx	ERR484688,ERR237411	21416316	0	18676166	0
PT0217-C	ERS188075	1022	Genome variation and selection in clinical isolates from rural Malawi	Alister Craig	agcraig@liverpool.ac.uk	Malawi	Chikwawa	2011	2820000000	98	25.2	118.5	PT0217-C,PT0217-Cx	ERR484704,ERR237427	25347733	0	22595503	0
PT0210-Cx	ERS188109	1022	Genome variation and selection in clinical isolates from rural Malawi	Alister Craig	agcraig@liverpool.ac.uk	Malawi	Chikwawa	2011	2100000000	99	25	88.41	PT0210-C,PT0210-Cx	ERR484697,ERR237420	23425246	0	20849147	0
PT0115-C	ERS168594	1022	Genome variation and selection in clinical isolates from rural Malawi	Alister Craig	agcraig@liverpool.ac.uk	Malawi	Chikwawa	2011	2950000000	99	25.1	124.25	PT0115-C	ERR216479	14655987	0	14655987	0
PT0136-C	ERS168636	1022	Genome variation and selection in clinical isolates from rural Malawi	Alister Craig	agcraig@liverpool.ac.uk	Malawi	Chikwawa	2011	3410000000	98	25.2	142.93	PT0136-C	ERR216593	16897142	0	16897142	0
PT0250-Cx	ERS188091	1022	Genome variation and selection in clinical isolates from rural Malawi	Alister Craig	agcraig@liverpool.ac.uk	Malawi	Chikwawa	2011	3180000000	99	24.9	132.46	PT0250-C,PT0250-Cx	ERR484551,ERR248953	27491599	0	27378302	0
PT0244-C	ERS188146	1022	Genome variation and selection in clinical isolates from rural Malawi	Alister Craig	agcraig@liverpool.ac.uk	Malawi	Chikwawa	2011	3680000000	98	24.4	151.78	PT0244-C,PT0244-Cx	ERR484547,ERR237401	32880386	0	32793016	0
PT0230-Cx	ERS188076	1022	Genome variation and selection in clinical isolates from rural Malawi	Alister Craig	agcraig@liverpool.ac.uk	Malawi	Chikwawa	2011	3020000000	99	25.1	127.03	PT0230-Cx,PT0230-C	ERR484537,ERR237391	26741176	0	26650883	0
PT0040-C	ERS040101	1022	Genome variation and selection in clinical isolates from rural Malawi	Alister Craig	agcraig@liverpool.ac.uk	Malawi	Chikwawa	2011	292000000	74	23.1	9.74	PT0040-C	ERR054073	1943743	0	1943743	0
PT0177-C	ERS175809	1022	Genome variation and selection in clinical isolates from rural Malawi	Alister Craig	agcraig@liverpool.ac.uk	Malawi	Zomba	2011	3810000000	99	24.2	66.52	PT0177-C	ERR216658	19018332	0	19018332	0
PT0161-C	ERS168624	1022	Genome variation and selection in clinical isolates from rural Malawi	Alister Craig	agcraig@liverpool.ac.uk	Malawi	Chikwawa	2011	3190000000	99	25.3	132.95	PT0161-C	ERR216581	15833914	0	15833914	0
PT0189-C	ERS188066	1022	Genome variation and selection in clinical isolates from rural Malawi	Alister Craig	agcraig@liverpool.ac.uk	Malawi	Chikwawa	2011	1900000000	99	25.2	80.39	PT0189-C,PT0189-Cx	ERR484679,ERR237402	19841772	0	17417302	0
PT0208-C	ERS188095	1022	Genome variation and selection in clinical isolates from rural Malawi	Alister Craig	agcraig@liverpool.ac.uk	Malawi	Chikwawa	2011	1630000000	99	25.2	58.97	PT0208-C,PT0208-Cx	ERR484695,ERR237418	17275061	0	15072973	0
PT0146-C	ERS168598	1022	Genome variation and selection in clinical isolates from rural Malawi	Alister Craig	agcraig@liverpool.ac.uk	Malawi	Chikwawa	2011	3070000000	99	25	128.35	PT0146-C	ERR216483	15238710	0	15238710	0
PT0220-Cx	ERS188096	1022	Genome variation and selection in clinical isolates from rural Malawi	Alister Craig	agcraig@liverpool.ac.uk	Malawi	Chikwawa	2011	1900000000	99	24.7	80.43	PT0220-C,PT0220-Cx	ERR484707,ERR237430	19591396	0	17343985	0
PT0218-Cx	ERS188082	1022	Genome variation and selection in clinical isolates from rural Malawi	Alister Craig	agcraig@liverpool.ac.uk	Malawi	Chikwawa	2011	2320000000	99	24.8	97.43	PT0218-C,PT0218-Cx	ERR484705,ERR237428	26148860	0	23367277	0
PT0005-CW	ERS032651	1022	Genome variation and selection in clinical isolates from rural Malawi	Alister Craig	agcraig@liverpool.ac.uk	Malawi	Chikwawa	2011	1470000000	74	25.8	61.22	PT0005-CW	ERR045659	9747265	0	9747265	0
PT0138-C	ERS168637	1022	Genome variation and selection in clinical isolates from rural Malawi	Alister Craig	agcraig@liverpool.ac.uk	Malawi	Chikwawa	2011	2890000000	99	24.9	109.64	PT0138-C	ERR216594	14360964	0	14360964	0
PT0059-C	ERS053955	1022	Genome variation and selection in clinical isolates from rural Malawi	Alister Craig	agcraig@liverpool.ac.uk	Malawi	Chikwawa	2011	3930000000	98	24.8	163.28	PT0059-C	ERR108413	19501903	0	19501903	0
PT0175-C	ERS168602	1022	Genome variation and selection in clinical isolates from rural Malawi	Alister Craig	agcraig@liverpool.ac.uk	Malawi	Zomba	2011	2420000000	99	24.4	73.49	PT0175-C	ERR216487	12059692	0	12059692	0
PT0224-C	ERS188124	1022	Genome variation and selection in clinical isolates from rural Malawi	Alister Craig	agcraig@liverpool.ac.uk	Malawi	Chikwawa	2011	2240000000	99	24.3	57.15	PT0224-C,PT0224-Cx	ERR484711,ERR237434	17038531	0	15569992	0
PT0209-C	ERS188102	1022	Genome variation and selection in clinical isolates from rural Malawi	Alister Craig	agcraig@liverpool.ac.uk	Malawi	Chikwawa	2011	2990000000	99	25	102.8	PT0209-C,PT0209-Cx	ERR484696,ERR237419	23025916	0	21049678	0
PT0304-Cx	ERS193630	1022	Genome variation and selection in clinical isolates from rural Malawi	Alister Craig	agcraig@liverpool.ac.uk	Malawi	Zomba	2011	290000000	99	25.1	11.33	PT0304-C,PT0304-Cx	ERR484668,ERR234545	11776133	0	11425291	0
PT0112-C	ERS055910	1022	Genome variation and selection in clinical isolates from rural Malawi	Alister Craig	agcraig@liverpool.ac.uk	Malawi	Chikwawa	2011	2270000000	98	24.3	94.76	PT0112-C	ERR114396	11232496	0	11232496	0
PT0080-C	ERS053940	1022	Genome variation and selection in clinical isolates from rural Malawi	Alister Craig	agcraig@liverpool.ac.uk	Malawi	Chikwawa	2011	973000000	98	24.1	41.12	PT0080-C	ERR072003	4812694	0	4812694	0
PT0209-Cx	ERS188102	1022	Genome variation and selection in clinical isolates from rural Malawi	Alister Craig	agcraig@liverpool.ac.uk	Malawi	Chikwawa	2011	1650000000	99	25	69.34	PT0209-C,PT0209-Cx	ERR484696,ERR237419	23025916	0	21049678	0
PT0214-Cx	ERS188137	1022	Genome variation and selection in clinical isolates from rural Malawi	Alister Craig	agcraig@liverpool.ac.uk	Malawi	Chikwawa	2011	1640000000	99	24.9	69.3	PT0214-C,PT0214-Cx	ERR484701,ERR237424	18349645	0	16401067	0
PT0201-Cx	ERS188129	1022	Genome variation and selection in clinical isolates from rural Malawi	Alister Craig	agcraig@liverpool.ac.uk	Malawi	Chikwawa	2011	2390000000	99	25.2	100.77	PT0201-C,PT0201-Cx	ERR484688,ERR237411	21416316	0	18676166	0
PT0210-C	ERS188109	1022	Genome variation and selection in clinical isolates from rural Malawi	Alister Craig	agcraig@liverpool.ac.uk	Malawi	Chikwawa	2011	2620000000	99	25.5	110.14	PT0210-C,PT0210-Cx	ERR484697,ERR237420	23425246	0	20849147	0
PT0002-CW	ERS032648	1022	Genome variation and selection in clinical isolates from rural Malawi	Alister Craig	agcraig@liverpool.ac.uk	Malawi	Chikwawa	2011	1640000000	74	26	69.44	PT0002-CW	ERR045656	10851134	0	10851134	0
PT0276-Cx	ERS193629	1022	Genome variation and selection in clinical isolates from rural Malawi	Alister Craig	agcraig@liverpool.ac.uk	Malawi	Chikwawa	2011	2120000000	99	24.9	88.24	PT0276-C,PT0276-Cx	ERR484656,ERR234533	27426098	0	24818862	0
PT0231-C	ERS188083	1022	Genome variation and selection in clinical isolates from rural Malawi	Alister Craig	agcraig@liverpool.ac.uk	Malawi	Chikwawa	2011	2820000000	98	25.2	118.69	PT0231-C,PT0231-Cx	ERR484538,ERR237392	28506855	0	28422162	0
PT0237-C	ERS193638	1022	Genome variation and selection in clinical isolates from rural Malawi	Alister Craig	agcraig@liverpool.ac.uk	Malawi	Chikwawa	2011	1920000000	98	25.2	81.03	PT0237-C,PT0237-Cx	ERR484646,ERR234523	20076729	0	17460871	0
PF0578-C	ERS188107	1083	Alternative molecular mechanisms for erythrocyte invasion by Plasmodium falciparum in Ghana	Gordon Awandare	gawandare@hotmail.com	Ghana	Kintampo	2012	2730000000	99	25.4	114.41	PF0578-C,PF0578-Cx	ERR484565,ERR248967	31206975	0	31054655	0
PF0033-C	ERS154455	1017	Population genetics of natural populations in Northern Ghana	Lucas Amenga-Etego	lucasmenga@gmail.com	Ghana	Navrongo	2009	970000000	99	25	39.7	PF0033-C	ERR199971	4818228	0	4818228	0
PF0731-C	ERS360530	1094	Population genetics of P. falciparum parasites in Northern Ghana	Lucas Amenga-Etego	lucasmenga@gmail.com	Ghana	Navrongo	2013	3090000000	99	25.1	129.41	PF0731-C	ERR450065	15335094	0	15231367	0
PF0032-C	ERS010106	1017	Population genetics of natural populations in Northern Ghana	Lucas Amenga-Etego	lucasmenga@gmail.com	Ghana	Navrongo	2009	82641787	75	24.9	3.26	PF0032-C	ERR023661	542686	0	542686	0
PF0482-C	ERS053912	1017	Population genetics of natural populations in Northern Ghana	Lucas Amenga-Etego	lucasmenga@gmail.com	Ghana	Navrongo	2011	1460000000	98	24.9	61.67	PF0482-C	ERR114409	7221426	0	7221426	0
PF0333-C	ERS032207	1017	Population genetics of natural populations in Northern Ghana	Lucas Amenga-Etego	lucasmenga@gmail.com	Ghana	Navrongo	2010	194000000	74	24.7	6.23	PF0333-C	ERR042724	1289247	0	1289247	0
PF0711-C	ERS311769	1083	Alternative molecular mechanisms for erythrocyte invasion by Plasmodium falciparum in Ghana	Gordon Awandare	gawandare@hotmail.com	Ghana	Navrongo	2012	3070000000	96	21.4	113.34	PF0711-C	ERR376208	14892285	0	14753310	0
PF0466-C	ERS053867	1017	Population genetics of natural populations in Northern Ghana	Lucas Amenga-Etego	lucasmenga@gmail.com	Ghana	Navrongo	2011	194000000	99	25	5.2	PF0466-C	ERR069565	967767	0	967767	0
PF0811-C	ERS360505	1094	Population genetics of P. falciparum parasites in Northern Ghana	Lucas Amenga-Etego	lucasmenga@gmail.com	Ghana	Navrongo	2013	2960000000	99	25.6	123.54	PF0811-C	ERR450051	14706585	0	14609774	0
PF0337-C	ERS032054	1017	Population genetics of natural populations in Northern Ghana	Lucas Amenga-Etego	lucasmenga@gmail.com	Ghana	Navrongo	2011	701000000	74	25.6	28.28	PF0337-C	ERR039945	4659366	0	4659366	0
PF0318-C	ERS022985	1017	Population genetics of natural populations in Northern Ghana	Lucas Amenga-Etego	lucasmenga@gmail.com	Ghana	Navrongo	2010	2130000000	74	26.4	89.95	PF0318-C	ERR045601	14138010	0	14138010	0
PF0134-C	ERS013080	1017	Population genetics of natural populations in Northern Ghana	Lucas Amenga-Etego	lucasmenga@gmail.com	Ghana	Navrongo	2009	3790000000	75	23.2	143.51	PF0134-C	ERR023160	24839293	0	24839293	0
PF0583-C	ERS188114	1083	Alternative molecular mechanisms for erythrocyte invasion by Plasmodium falciparum in Ghana	Gordon Awandare	gawandare@hotmail.com	Ghana	Kintampo	2012	4420000000	99	25.7	186.44	PF0583-C,PF0583-Cx	ERR484566,ERR248968	39109134	0	38962169	0
PF0559-C	ERS193655	1083	Alternative molecular mechanisms for erythrocyte invasion by Plasmodium falciparum in Ghana	Gordon Awandare	gawandare@hotmail.com	Ghana	Kintampo	2011	2900000000	99	25.6	121.27	PF0559-C,PF0559-Cx	ERR484673,ERR234550	26604680	0	23658981	0
PF0441-CW	ERS032673	1017	Population genetics of natural populations in Northern Ghana	Lucas Amenga-Etego	lucasmenga@gmail.com	Ghana	Navrongo	2011	1240000000	74	26.5	52.59	PF0441-CW	ERR043311	8215046	0	8215046	0
PF0207-C	ERS022956	1017	Population genetics of natural populations in Northern Ghana	Lucas Amenga-Etego	lucasmenga@gmail.com	Ghana	Navrongo	2010	2280000000	74	25.7	95.42	PF0207-C	ERR045582	15182535	0	15182535	0
PF0022-C	ERS009734	1017	Population genetics of natural populations in Northern Ghana	Lucas Amenga-Etego	lucasmenga@gmail.com	Ghana	Navrongo	2009	4510000000	75	26	185.8	PF0022-C	ERR018949	29616912	0	29616912	0
PF0314-C	ERS164641	1017	Population genetics of natural populations in Northern Ghana	Lucas Amenga-Etego	lucasmenga@gmail.com	Ghana	Navrongo	2010	520000000	99	25.2	18.45	PF0314-C	ERR211540	2587261	0	2587261	0
PF0557-Cx	ERS193650	1083	Alternative molecular mechanisms for erythrocyte invasion by Plasmodium falciparum in Ghana	Gordon Awandare	gawandare@hotmail.com	Ghana	Kintampo	2011	2370000000	99	25.3	98.99	PF0557-C,PF0557-Cx	ERR484672,ERR234549	21249836	0	18444394	0
PF0255-C	ERS022761	1017	Population genetics of natural populations in Northern Ghana	Lucas Amenga-Etego	lucasmenga@gmail.com	Ghana	Navrongo	2010	3440000000	74	25.7	144.62	PF0255-C	ERR045616	22895279	0	22895279	0
PF0263-C	ERS022764	1017	Population genetics of natural populations in Northern Ghana	Lucas Amenga-Etego	lucasmenga@gmail.com	Ghana	Navrongo	2010	5680000000	74	25.8	236.65	PF0263-C	ERR045619	37773863	0	37773863	0
PF0102-C	ERS013093	1017	Population genetics of natural populations in Northern Ghana	Lucas Amenga-Etego	lucasmenga@gmail.com	Ghana	Navrongo	2009	4470000000	75	24.6	176.36	PF0102-C	ERR022533	29287240	0	29287240	0
PF0484-C	ERS053933	1017	Population genetics of natural populations in Northern Ghana	Lucas Amenga-Etego	lucasmenga@gmail.com	Ghana	Navrongo	2011	2720000000	99	25.4	113.99	PF0484-C	ERR114382	13489385	0	13489385	0
PF0666-C	ERS246807	1083	Alternative molecular mechanisms for erythrocyte invasion by Plasmodium falciparum in Ghana	Gordon Awandare	gawandare@hotmail.com	Ghana	Kintampo	2013	5770000000	98	25.1	228.07	PF0666-C	ERR340465	28645065	0	28645065	0
PF0280-C	ERS017399	1017	Population genetics of natural populations in Northern Ghana	Lucas Amenga-Etego	lucasmenga@gmail.com	Ghana	Navrongo	2010	4190000000	75	25.6	170.89	PF0280-C	ERR029967	27520412	0	27520412	0
PF0703-C	ERS311761	1083	Alternative molecular mechanisms for erythrocyte invasion by Plasmodium falciparum in Ghana	Gordon Awandare	gawandare@hotmail.com	Ghana	Navrongo	2012	3080000000	98	22.6	104.63	PF0703-C	ERR376207	15250996	0	15101480	0
PF0399-C	ERS032190	1017	Population genetics of natural populations in Northern Ghana	Lucas Amenga-Etego	lucasmenga@gmail.com	Ghana	Navrongo	2011	898000000	74	26.3	38.12	PF0399-C	ERR042707	5974385	0	5974385	0
PF0026-C	ERS010587	1017	Population genetics of natural populations in Northern Ghana	Lucas Amenga-Etego	lucasmenga@gmail.com	Ghana	Navrongo	2009	905000000	74	21.7	37.85	PF0026-C	ERR015356	5813076	0	5813076	0
PF0299-C	ERS022977	1017	Population genetics of natural populations in Northern Ghana	Lucas Amenga-Etego	lucasmenga@gmail.com	Ghana	Navrongo	2010	1740000000	74	25.4	72.05	PF0299-C	ERR045611	11534804	0	11534804	0
PF0380-C	ERS032051	1017	Population genetics of natural populations in Northern Ghana	Lucas Amenga-Etego	lucasmenga@gmail.com	Ghana	Navrongo	2010	1750000000	74	25.5	72.93	PF0380-C	ERR039942	11612459	0	11612459	0
PF0146-C	ERS154487	1017	Population genetics of natural populations in Northern Ghana	Lucas Amenga-Etego	lucasmenga@gmail.com	Ghana	Navrongo	2010	488000000	99	24.6	19.15	PF0146-C	ERR211493	2426330	0	2426330	0
PF0615-C	ERS246756	1083	Alternative molecular mechanisms for erythrocyte invasion by Plasmodium falciparum in Ghana	Gordon Awandare	gawandare@hotmail.com	Ghana	Kintampo	2012	1619429	98	23	1.09	PF0615-C	ERR343099	8025	0	8025	0
PF0619-C	ERS246760	1083	Alternative molecular mechanisms for erythrocyte invasion by Plasmodium falciparum in Ghana	Gordon Awandare	gawandare@hotmail.com	Ghana	Kintampo	2012	4640000000	98	24.9	192.49	PF0619-C	ERR343106	23035454	0	23035454	0
PF0223-C	ERS022962	1017	Population genetics of natural populations in Northern Ghana	Lucas Amenga-Etego	lucasmenga@gmail.com	Ghana	Navrongo	2010	2240000000	74	25.7	93.93	PF0223-C	ERR045588	14888432	0	14888432	0
PF0007-C	ERS010114	1017	Population genetics of natural populations in Northern Ghana	Lucas Amenga-Etego	lucasmenga@gmail.com	Ghana	Navrongo	2009	489000000	75	22.3	8.46	PF0007-C	ERR023681	3215098	0	3215098	0
PF0491-C	ERS053907	1017	Population genetics of natural populations in Northern Ghana	Lucas Amenga-Etego	lucasmenga@gmail.com	Ghana	Navrongo	2011	1840000000	98	24.8	77.54	PF0491-C	ERR114406	9136741	0	9136741	0
PF0133-C	ERS013079	1017	Population genetics of natural populations in Northern Ghana	Lucas Amenga-Etego	lucasmenga@gmail.com	Ghana	Navrongo	2009	2780000000	75	25.6	115.4	PF0133-C	ERR022910	18208257	0	18208257	0
PF0277-C	ERS032169	1017	Population genetics of natural populations in Northern Ghana	Lucas Amenga-Etego	lucasmenga@gmail.com	Ghana	Navrongo	2010	214000000	74	25.7	8.7	PF0277-C	ERR042234	1423178	0	1423178	0
PF0494-C	ERS053905	1017	Population genetics of natural populations in Northern Ghana	Lucas Amenga-Etego	lucasmenga@gmail.com	Ghana	Navrongo	2011	3190000000	98	24.8	129.68	PF0494-C	ERR114404	15801628	0	15801628	0
PF0288-C	ERS022771	1017	Population genetics of natural populations in Northern Ghana	Lucas Amenga-Etego	lucasmenga@gmail.com	Ghana	Navrongo	2010	4340000000	74	26.1	183.27	PF0288-C	ERR045622	28870601	0	28870601	0
PF0079-C	ERS154482	1017	Population genetics of natural populations in Northern Ghana	Lucas Amenga-Etego	lucasmenga@gmail.com	Ghana	Navrongo	2009	1370000000	99	25.3	59.03	PF0079-C	ERR211488	6805804	0	6805804	0
PF0395-C	ERS157470	1017	Population genetics of natural populations in Northern Ghana	Lucas Amenga-Etego	lucasmenga@gmail.com	Ghana	Navrongo	2011	2620000000	99	25.5	109.68	PF0395-C	ERR223045	13003697	0	13003697	0
PF0329-C	ERS164680	1017	Population genetics of natural populations in Northern Ghana	Lucas Amenga-Etego	lucasmenga@gmail.com	Ghana	Navrongo	2010	511000000	99	24.6	16.28	PF0329-C	ERR211567	2545401	0	2545401	0
PF0141-C	ERS013100	1017	Population genetics of natural populations in Northern Ghana	Lucas Amenga-Etego	lucasmenga@gmail.com	Ghana	Navrongo	2009	4460000000	75	25.1	177.7	PF0141-C	ERR022897	29255879	0	29255879	0
PF0461-C	ERS053926	1017	Population genetics of natural populations in Northern Ghana	Lucas Amenga-Etego	lucasmenga@gmail.com	Ghana	Navrongo	2011	2670000000	99	24.9	111.73	PF0461-C	ERR114375	13238525	0	13238525	0
PF0253-C	ERS164635	1017	Population genetics of natural populations in Northern Ghana	Lucas Amenga-Etego	lucasmenga@gmail.com	Ghana	Navrongo	2010	291000000	99	25.2	9.05	PF0253-C	ERR211534	1451282	0	1451282	0
PF0350-C	ERS032230	1017	Population genetics of natural populations in Northern Ghana	Lucas Amenga-Etego	lucasmenga@gmail.com	Ghana	Navrongo	2010	1460000000	74	26.1	61.46	PF0350-C	ERR042639	9695774	0	9695774	0
PF0670-C	ERS311728	1083	Alternative molecular mechanisms for erythrocyte invasion by Plasmodium falciparum in Ghana	Gordon Awandare	gawandare@hotmail.com	Ghana	Navrongo	2012	2320000000	97	20.8	77.41	PF0670-C	ERR376211	11370660	0	11286345	0
PF0730-C	ERS360522	1094	Population genetics of P. falciparum parasites in Northern Ghana	Lucas Amenga-Etego	lucasmenga@gmail.com	Ghana	Navrongo	2013	2770000000	99	25.5	117.56	PF0730-C	ERR450042	13762912	0	13662132	0
PF0499-C	ERS053927	1017	Population genetics of natural populations in Northern Ghana	Lucas Amenga-Etego	lucasmenga@gmail.com	Ghana	Navrongo	2011	2930000000	98	24.8	122.21	PF0499-C	ERR114376	14500723	0	14500723	0
PF0188-C	ERS022747	1017	Population genetics of natural populations in Northern Ghana	Lucas Amenga-Etego	lucasmenga@gmail.com	Ghana	Navrongo	2010	5060000000	74	25.8	204.02	PF0188-C	ERR037383	33615685	0	33615685	0
PF0131-C	ERS013077	1017	Population genetics of natural populations in Northern Ghana	Lucas Amenga-Etego	lucasmenga@gmail.com	Ghana	Navrongo	2009	1880000000	75	23.2	74.21	PF0131-C	ERR023156	12300082	0	12300082	0
PF0287-C	ERS022770	1017	Population genetics of natural populations in Northern Ghana	Lucas Amenga-Etego	lucasmenga@gmail.com	Ghana	Navrongo	2010	7360000000	74	25.6	303.98	PF0287-C	ERR036150	48898872	0	48898872	0
PF0099-C	ERS009979	1017	Population genetics of natural populations in Northern Ghana	Lucas Amenga-Etego	lucasmenga@gmail.com	Ghana	Navrongo	2009	348000000	75	23.9	10.29	PF0099-C	ERR023665	2283709	0	2283709	0
PF0084-C	ERS009724	1017	Population genetics of natural populations in Northern Ghana	Lucas Amenga-Etego	lucasmenga@gmail.com	Ghana	Navrongo	2009	2760000000	75	24.9	109.72	PF0084-C	ERR018974	18090403	0	18090403	0
PF0266-C	ERS384346	1017	Population genetics of natural populations in Northern Ghana	Lucas Amenga-Etego	lucasmenga@gmail.com	Ghana	Navrongo	2010	703000000	99	25.2	21.75	PF0266-C	ERR490341	3495502	0	3270057	0
PF0600-C	ERS246741	1083	Alternative molecular mechanisms for erythrocyte invasion by Plasmodium falciparum in Ghana	Gordon Awandare	gawandare@hotmail.com	Ghana	Kintampo	2012	551543	98	23.6	1.05	PF0600-C	ERR343094	2735	0	2735	0
PF0419-C	ERS032210	1017	Population genetics of natural populations in Northern Ghana	Lucas Amenga-Etego	lucasmenga@gmail.com	Ghana	Navrongo	2011	213000000	74	25.9	9.16	PF0419-C	ERR042727	1418616	0	1418616	0
PF0135-C	ERS013097	1017	Population genetics of natural populations in Northern Ghana	Lucas Amenga-Etego	lucasmenga@gmail.com	Ghana	Navrongo	2009	2300000000	75	25.4	95.64	PF0135-C	ERR022536	15065068	0	15065068	0
PF0434-C	ERS032205	1017	Population genetics of natural populations in Northern Ghana	Lucas Amenga-Etego	lucasmenga@gmail.com	Ghana	Navrongo	2011	799000000	74	26.1	33.83	PF0434-C	ERR042722	5318239	0	5318239	0
PF0172-C	ERS022948	1017	Population genetics of natural populations in Northern Ghana	Lucas Amenga-Etego	lucasmenga@gmail.com	Ghana	Navrongo	2010	3170000000	74	25.3	133.23	PF0172-C	ERR045574	21046761	0	21046761	0
PF0756-C	ERS360540	1094	Population genetics of P. falciparum parasites in Northern Ghana	Lucas Amenga-Etego	lucasmenga@gmail.com	Ghana	Navrongo	2013	3390000000	99	25.7	143.95	PF0756-C	ERR450103	16872445	0	16763212	0
PF0191-C	ERS017389	1017	Population genetics of natural populations in Northern Ghana	Lucas Amenga-Etego	lucasmenga@gmail.com	Ghana	Navrongo	2010	2910000000	75	24.7	116.47	PF0191-C	ERR029961	19083658	0	19083658	0
PF0230-C	ERS017393	1017	Population genetics of natural populations in Northern Ghana	Lucas Amenga-Etego	lucasmenga@gmail.com	Ghana	Navrongo	2010	3650000000	75	25.4	146.74	PF0230-C	ERR029964	23968873	0	23968873	0
PF0584-C	ERS193680	1083	Alternative molecular mechanisms for erythrocyte invasion by Plasmodium falciparum in Ghana	Gordon Awandare	gawandare@hotmail.com	Ghana	Kintampo	2012	2040000000	99	25.7	86.11	PF0584-C,PF0584-Cx	ERR484678,ERR234555	21730188	0	18949367	0
PF0370-C	ERS032222	1017	Population genetics of natural populations in Northern Ghana	Lucas Amenga-Etego	lucasmenga@gmail.com	Ghana	Navrongo	2010	621000000	74	25.6	25.76	PF0370-C	ERR039981	4133116	0	4133116	0
PF0107-C	ERS013094	1017	Population genetics of natural populations in Northern Ghana	Lucas Amenga-Etego	lucasmenga@gmail.com	Ghana	Navrongo	2009	1260000000	75	25.6	53.56	PF0107-C	ERR022534	8296741	0	8296741	0
PF0150-C	ERS154490	1017	Population genetics of natural populations in Northern Ghana	Lucas Amenga-Etego	lucasmenga@gmail.com	Ghana	Navrongo	2010	1460000000	99	24.5	60.19	PF0150-C	ERR211496	7248908	0	7248908	0
PF0245-C	ERS032002	1017	Population genetics of natural populations in Northern Ghana	Lucas Amenga-Etego	lucasmenga@gmail.com	Ghana	Navrongo	2010	717000000	74	25.7	28.58	PF0245-C	ERR039892	4768220	0	4768220	0
PF0330-C	ERS022774	1017	Population genetics of natural populations in Northern Ghana	Lucas Amenga-Etego	lucasmenga@gmail.com	Ghana	Navrongo	2010	9270000000	74	25.1	356.52	PF0330-C	ERR036152	61550185	0	60385922	0
PF0597-C	ERS246738	1083	Alternative molecular mechanisms for erythrocyte invasion by Plasmodium falciparum in Ghana	Gordon Awandare	gawandare@hotmail.com	Ghana	Kintampo	2012	4870000000	99	25	173.23	PF0597-C	ERR343117	24221735	0	24221735	0
PF0440-C	ERS032195	1017	Population genetics of natural populations in Northern Ghana	Lucas Amenga-Etego	lucasmenga@gmail.com	Ghana	Navrongo	2011	810000000	74	25.8	34.11	PF0440-C	ERR042712	5387528	0	5387528	0
PF0809-C	ERS360489	1094	Population genetics of P. falciparum parasites in Northern Ghana	Lucas Amenga-Etego	lucasmenga@gmail.com	Ghana	Navrongo	2013	2910000000	99	26	120.74	PF0809-C	ERR450111	14468503	0	14239177	0
PF0202-C	ERS017385	1017	Population genetics of natural populations in Northern Ghana	Lucas Amenga-Etego	lucasmenga@gmail.com	Ghana	Navrongo	2010	4550000000	75	26.3	190.22	PF0202-C	ERR032147	29852144	0	29852144	0
PF0388-C	ERS032001	1017	Population genetics of natural populations in Northern Ghana	Lucas Amenga-Etego	lucasmenga@gmail.com	Ghana	Navrongo	2011	1480000000	74	25.6	61.57	PF0388-C	ERR039891	9812553	0	9812553	0
PF0767-C	ERS360533	1094	Population genetics of P. falciparum parasites in Northern Ghana	Lucas Amenga-Etego	lucasmenga@gmail.com	Ghana	Navrongo	2013	3190000000	99	25.1	129.39	PF0767-C	ERR450055	15838657	0	15735637	0
PF0617-C	ERS246758	1083	Alternative molecular mechanisms for erythrocyte invasion by Plasmodium falciparum in Ghana	Gordon Awandare	gawandare@hotmail.com	Ghana	Kintampo	2012	5310000000	98	25.4	223.19	PF0617-C	ERR340459	26332095	0	26332095	0
PF0422-C	ERS157487	1017	Population genetics of natural populations in Northern Ghana	Lucas Amenga-Etego	lucasmenga@gmail.com	Ghana	Navrongo	2011	2300000000	99	25.5	96.67	PF0422-C	ERR211472	11430411	0	11430411	0
PF0804-C	ERS360544	1094	Population genetics of P. falciparum parasites in Northern Ghana	Lucas Amenga-Etego	lucasmenga@gmail.com	Ghana	Navrongo	2013	2680000000	99	25.4	113.27	PF0804-C	ERR450119	13336460	0	13149477	0
PF0635-C	ERS246776	1083	Alternative molecular mechanisms for erythrocyte invasion by Plasmodium falciparum in Ghana	Gordon Awandare	gawandare@hotmail.com	Ghana	Kintampo	2012	3640000000	98	24.2	137.18	PF0635-C	ERR343110	18053833	0	18053833	0
PF0160-C	ERS154505	1017	Population genetics of natural populations in Northern Ghana	Lucas Amenga-Etego	lucasmenga@gmail.com	Ghana	Navrongo	2009	2160000000	99	25.3	91.84	PF0160-C	ERR211511	10746082	0	10746082	0
PF0038-C	ERS010124	1017	Population genetics of natural populations in Northern Ghana	Lucas Amenga-Etego	lucasmenga@gmail.com	Ghana	Navrongo	2009	2650000000	75	24.3	106.21	PF0038-C	ERR018935	17379865	0	17379865	0
PF0036-C	ERS010084	1017	Population genetics of natural populations in Northern Ghana	Lucas Amenga-Etego	lucasmenga@gmail.com	Ghana	Navrongo	2009	1530000000	75	25.1	56.38	PF0036-C	ERR018965	10043971	0	10043971	0
PF0789-C	ERS360519	1094	Population genetics of P. falciparum parasites in Northern Ghana	Lucas Amenga-Etego	lucasmenga@gmail.com	Ghana	Navrongo	2013	2980000000	99	25.6	125.7	PF0789-C	ERR450040	14840005	0	14737819	0
PF0717-C	ERS311775	1083	Alternative molecular mechanisms for erythrocyte invasion by Plasmodium falciparum in Ghana	Gordon Awandare	gawandare@hotmail.com	Ghana	Navrongo	2012	76997239	99	19.8	1.78	PF0717-C	ERR376196	384789	0	384782	0
PF0041-C	ERS154456	1017	Population genetics of natural populations in Northern Ghana	Lucas Amenga-Etego	lucasmenga@gmail.com	Ghana	Navrongo	2009	1160000000	99	25.3	47.61	PF0041-C	ERR199972	5764718	0	5764718	0
PF0729-C	ERS360514	1094	Population genetics of P. falciparum parasites in Northern Ghana	Lucas Amenga-Etego	lucasmenga@gmail.com	Ghana	Navrongo	2013	2940000000	99	25.2	123.77	PF0729-C	ERR450052	14603977	0	14510713	0
PF0798-C	ERS360496	1094	Population genetics of P. falciparum parasites in Northern Ghana	Lucas Amenga-Etego	lucasmenga@gmail.com	Ghana	Navrongo	2013	2630000000	99	25.5	109.49	PF0798-C	ERR450048	13077015	0	12992514	0
PF0715-C	ERS311773	1083	Alternative molecular mechanisms for erythrocyte invasion by Plasmodium falciparum in Ghana	Gordon Awandare	gawandare@hotmail.com	Ghana	Navrongo	2012	2900000000	98	20.9	88.07	PF0715-C	ERR376209	14286676	0	14154449	0
PF0144-C	ERS154486	1017	Population genetics of natural populations in Northern Ghana	Lucas Amenga-Etego	lucasmenga@gmail.com	Ghana	Navrongo	2009	910000000	99	24.9	34.14	PF0144-C	ERR211492	4523960	0	4523960	0
PF0559-Cx	ERS193655	1083	Alternative molecular mechanisms for erythrocyte invasion by Plasmodium falciparum in Ghana	Gordon Awandare	gawandare@hotmail.com	Ghana	Kintampo	2011	2460000000	99	25.5	103.79	PF0559-C,PF0559-Cx	ERR484673,ERR234550	26604680	0	23658981	0
PF0681-C	ERS311739	1083	Alternative molecular mechanisms for erythrocyte invasion by Plasmodium falciparum in Ghana	Gordon Awandare	gawandare@hotmail.com	Ghana	Navrongo	2012	3260000000	98	24.2	126.64	PF0681-C	ERR376201	16172281	0	16010858	0
PF0321-C	ERS017401	1017	Population genetics of natural populations in Northern Ghana	Lucas Amenga-Etego	lucasmenga@gmail.com	Ghana	Navrongo	2010	4950000000	75	25.1	201.24	PF0321-C	ERR029969	32508742	0	32508742	0
PF0735-C	ERS360562	1094	Population genetics of P. falciparum parasites in Northern Ghana	Lucas Amenga-Etego	lucasmenga@gmail.com	Ghana	Navrongo	2013	3010000000	99	25.4	125.89	PF0735-C	ERR450121	14937134	0	14722261	0
PF0211-C	ERS022957	1017	Population genetics of natural populations in Northern Ghana	Lucas Amenga-Etego	lucasmenga@gmail.com	Ghana	Navrongo	2010	3180000000	74	25.6	129.6	PF0211-C	ERR045583	21137635	0	21137635	0
PF0446-CW	ERS032675	1017	Population genetics of natural populations in Northern Ghana	Lucas Amenga-Etego	lucasmenga@gmail.com	Ghana	Navrongo	2011	811000000	74	26.6	34.66	PF0446-CW	ERR043313	5387841	0	5387841	0
PF0810-C	ERS360497	1094	Population genetics of P. falciparum parasites in Northern Ghana	Lucas Amenga-Etego	lucasmenga@gmail.com	Ghana	Navrongo	2013	1920000000	99	15.1	13.27	PF0810-C	ERR450088	9599684	0	9597571	0
PF0222-C	ERS022961	1017	Population genetics of natural populations in Northern Ghana	Lucas Amenga-Etego	lucasmenga@gmail.com	Ghana	Navrongo	2010	1410000000	74	25.8	57.63	PF0222-C	ERR045587	9357734	0	9357734	0
PF0119-C	ERS164665	1017	Population genetics of natural populations in Northern Ghana	Lucas Amenga-Etego	lucasmenga@gmail.com	Ghana	Navrongo	2009	730000000	99	25.3	27.81	PF0119-C	ERR211552	3631688	0	3631688	0
PF0228-C	ERS022754	1017	Population genetics of natural populations in Northern Ghana	Lucas Amenga-Etego	lucasmenga@gmail.com	Ghana	Navrongo	2010	7020000000	74	25.5	292.87	PF0228-C	ERR045613	46692970	0	46692970	0
PF0579-C	ERS193675	1083	Alternative molecular mechanisms for erythrocyte invasion by Plasmodium falciparum in Ghana	Gordon Awandare	gawandare@hotmail.com	Ghana	Kintampo	2012	4800000000	99	25.5	199.17	PF0579-C,PF0579-Cx	ERR484677,ERR234554	35071534	0	32433090	0
PF0627-C	ERS246768	1083	Alternative molecular mechanisms for erythrocyte invasion by Plasmodium falciparum in Ghana	Gordon Awandare	gawandare@hotmail.com	Ghana	Kintampo	2012	5690000000	98	25.2	238.08	PF0627-C	ERR340462	28216846	0	28216846	0
PF0740-C	ERS360507	1094	Population genetics of P. falciparum parasites in Northern Ghana	Lucas Amenga-Etego	lucasmenga@gmail.com	Ghana	Navrongo	2013	3050000000	99	25.2	127.88	PF0740-C	ERR450038	15145146	0	15041721	0
PF0264-C	ERS017396	1017	Population genetics of natural populations in Northern Ghana	Lucas Amenga-Etego	lucasmenga@gmail.com	Ghana	Navrongo	2010	4580000000	75	24.1	175.41	PF0264-C	ERR205933	30017927	0	30017927	0
PF0668-C	ERS311726	1083	Alternative molecular mechanisms for erythrocyte invasion by Plasmodium falciparum in Ghana	Gordon Awandare	gawandare@hotmail.com	Ghana	Navrongo	2012	4280000000	99	24.9	174.71	PF0668-C	ERR403192	21239055	0	20937798	0
PF0708-C	ERS311766	1083	Alternative molecular mechanisms for erythrocyte invasion by Plasmodium falciparum in Ghana	Gordon Awandare	gawandare@hotmail.com	Ghana	Navrongo	2012	2920000000	97	22	111.48	PF0708-C	ERR376194	14353817	0	14229477	0
PF0722-C	ERS311780	1083	Alternative molecular mechanisms for erythrocyte invasion by Plasmodium falciparum in Ghana	Gordon Awandare	gawandare@hotmail.com	Ghana	Navrongo	2012	2660000000	97	21.7	98.58	PF0722-C	ERR376210	13055306	0	12901823	0
PF0724-C	ERS311782	1083	Alternative molecular mechanisms for erythrocyte invasion by Plasmodium falciparum in Ghana	Gordon Awandare	gawandare@hotmail.com	Ghana	Navrongo	2012	2920000000	97	20.1	94.3	PF0724-C	ERR376222	14339023	0	14175564	0
PF0389-C	ERS032032	1017	Population genetics of natural populations in Northern Ghana	Lucas Amenga-Etego	lucasmenga@gmail.com	Ghana	Navrongo	2011	2000000000	74	25.5	83.85	PF0389-C	ERR039922	13313275	0	13313275	0
PF0725-C	ERS360482	1094	Population genetics of P. falciparum parasites in Northern Ghana	Lucas Amenga-Etego	lucasmenga@gmail.com	Ghana	Navrongo	2013	2140000000	99	25.5	85.5	PF0725-C	ERR450098	10642620	0	10584286	0
PF0113-C	ERS013071	1017	Population genetics of natural populations in Northern Ghana	Lucas Amenga-Etego	lucasmenga@gmail.com	Ghana	Navrongo	2009	3440000000	75	23.3	126.07	PF0113-C	ERR023154	22516659	0	22516659	0
PF0116-C	ERS013095	1017	Population genetics of natural populations in Northern Ghana	Lucas Amenga-Etego	lucasmenga@gmail.com	Ghana	Navrongo	2009	4180000000	75	25.6	171.81	PF0116-C	ERR022535	27452633	0	27452633	0
PF0103-C	ERS013067	1017	Population genetics of natural populations in Northern Ghana	Lucas Amenga-Etego	lucasmenga@gmail.com	Ghana	Navrongo	2009	4950000000	75	24.6	194.42	PF0103-C	ERR027098	32457637	0	32457637	0
PF0661-C	ERS246802	1083	Alternative molecular mechanisms for erythrocyte invasion by Plasmodium falciparum in Ghana	Gordon Awandare	gawandare@hotmail.com	Ghana	Kintampo	2013	2830000000	99	23.9	58.77	PF0661-C	ERR343115	14114547	0	14114547	0
PF0743-C	ERS360531	1094	Population genetics of P. falciparum parasites in Northern Ghana	Lucas Amenga-Etego	lucasmenga@gmail.com	Ghana	Navrongo	2013	583000000	99	22.7	7.29	PF0743-C	ERR450075	2912365	0	2907633	0
PF0511-C	ERS053910	1017	Population genetics of natural populations in Northern Ghana	Lucas Amenga-Etego	lucasmenga@gmail.com	Ghana	Navrongo	2011	3020000000	98	24.6	126.48	PF0511-C	ERR114408	14944438	0	14944438	0
PF0556-Cx	ERS193645	1083	Alternative molecular mechanisms for erythrocyte invasion by Plasmodium falciparum in Ghana	Gordon Awandare	gawandare@hotmail.com	Ghana	Kintampo	2011	2210000000	99	25.6	93.37	PF0556-C,PF0556-Cx	ERR484671,ERR234548	27733609	0	25070765	0
PF0409-C	ERS032212	1017	Population genetics of natural populations in Northern Ghana	Lucas Amenga-Etego	lucasmenga@gmail.com	Ghana	Navrongo	2011	1420000000	74	26.1	60.43	PF0409-C	ERR039971	9453705	0	9453705	0
PF0486-C	ERS053893	1017	Population genetics of natural populations in Northern Ghana	Lucas Amenga-Etego	lucasmenga@gmail.com	Ghana	Navrongo	2011	1480000000	98	24.7	62.24	PF0486-C	ERR114366	7346793	0	7346793	0
PF0560-C	ERS193660	1083	Alternative molecular mechanisms for erythrocyte invasion by Plasmodium falciparum in Ghana	Gordon Awandare	gawandare@hotmail.com	Ghana	Kintampo	2011	1460000000	99	25.2	56.92	PF0560-C,PF0560-Cx	ERR484674,ERR234551	12545420	0	11330393	0
PF0256-C	ERS022969	1017	Population genetics of natural populations in Northern Ghana	Lucas Amenga-Etego	lucasmenga@gmail.com	Ghana	Navrongo	2010	2260000000	74	25.9	94.56	PF0256-C	ERR045603	15014295	0	15014295	0
PF0816-C	ERS360545	1094	Population genetics of P. falciparum parasites in Northern Ghana	Lucas Amenga-Etego	lucasmenga@gmail.com	Ghana	Navrongo	2013	3840000000	99	25.2	158.63	PF0816-C	ERR450093	19064190	0	18924649	0
PF0632-C	ERS246773	1083	Alternative molecular mechanisms for erythrocyte invasion by Plasmodium falciparum in Ghana	Gordon Awandare	gawandare@hotmail.com	Ghana	Kintampo	2012	3340000000	98	19.9	84.37	PF0632-C	ERR343123	16516514	0	16516514	0
PF0410-CW	ERS032670	1017	Population genetics of natural populations in Northern Ghana	Lucas Amenga-Etego	lucasmenga@gmail.com	Ghana	Navrongo	2011	2310000000	74	26.8	97.92	PF0410-CW	ERR042691	15356024	0	15356024	0
PF0753-C	ERS360516	1094	Population genetics of P. falciparum parasites in Northern Ghana	Lucas Amenga-Etego	lucasmenga@gmail.com	Ghana	Navrongo	2013	1390000000	99	23.7	59.86	PF0753-C	ERR450115	6893885	0	6776718	0
PF0590-C	ERS193670	1083	Alternative molecular mechanisms for erythrocyte invasion by Plasmodium falciparum in Ghana	Gordon Awandare	gawandare@hotmail.com	Ghana	Kintampo	2012	2910000000	99	25.4	122.41	PF0590-C,PF0590-Cx	ERR484676,ERR234553	24235320	0	21900410	0
PF0378-C	ERS157480	1017	Population genetics of natural populations in Northern Ghana	Lucas Amenga-Etego	lucasmenga@gmail.com	Ghana	Navrongo	2010	1820000000	99	25.2	71.89	PF0378-C	ERR211465	9062557	0	9062557	0
PF0697-C	ERS311755	1083	Alternative molecular mechanisms for erythrocyte invasion by Plasmodium falciparum in Ghana	Gordon Awandare	gawandare@hotmail.com	Ghana	Navrongo	2012	3130000000	96	22.7	123.95	PF0697-C	ERR376192	15252079	0	15135725	0
PF0352-C	ERS032228	1017	Population genetics of natural populations in Northern Ghana	Lucas Amenga-Etego	lucasmenga@gmail.com	Ghana	Navrongo	2010	122000000	74	25.1	3.81	PF0352-C	ERR042637	815207	0	815207	0
PF0029-C	ERS010123	1017	Population genetics of natural populations in Northern Ghana	Lucas Amenga-Etego	lucasmenga@gmail.com	Ghana	Navrongo	2009	6710000000	75	22.4	197.22	PF0029-C	ERR020110	44050995	0	44050995	0
PF0780-C	ERS360542	1094	Population genetics of P. falciparum parasites in Northern Ghana	Lucas Amenga-Etego	lucasmenga@gmail.com	Ghana	Navrongo	2013	1990000000	99	25.3	81.53	PF0780-C	ERR450078	9891680	0	9814246	0
PF0689-C	ERS311747	1083	Alternative molecular mechanisms for erythrocyte invasion by Plasmodium falciparum in Ghana	Gordon Awandare	gawandare@hotmail.com	Ghana	Navrongo	2012	3020000000	98	23.6	119.32	PF0689-C	ERR376189	14970804	0	14855142	0
PF0814-C	ERS360529	1094	Population genetics of P. falciparum parasites in Northern Ghana	Lucas Amenga-Etego	lucasmenga@gmail.com	Ghana	Navrongo	2013	3270000000	99	26.4	134.2	PF0814-C	ERR450064	16277316	0	16156341	0
PF0281-C	ERS022767	1017	Population genetics of natural populations in Northern Ghana	Lucas Amenga-Etego	lucasmenga@gmail.com	Ghana	Navrongo	2010	12100000000	74	25.6	482.43	PF0281-C	ERR036149	80429985	0	80429985	0
PF0754-C	ERS360524	1094	Population genetics of P. falciparum parasites in Northern Ghana	Lucas Amenga-Etego	lucasmenga@gmail.com	Ghana	Navrongo	2013	2930000000	99	25.8	122.66	PF0754-C	ERR450116	14545937	0	14339847	0
PF0456-C	ERS053925	1017	Population genetics of natural populations in Northern Ghana	Lucas Amenga-Etego	lucasmenga@gmail.com	Ghana	Navrongo	2011	1870000000	99	25.7	79.61	PF0456-C	ERR063570	9305692	0	9305692	0
PF0177-C	ERS032206	1017	Population genetics of natural populations in Northern Ghana	Lucas Amenga-Etego	lucasmenga@gmail.com	Ghana	Navrongo	2010	253000000	74	25.7	9.62	PF0177-C	ERR042723	1687130	0	1687130	0
PF0362-C	ERS032198	1017	Population genetics of natural populations in Northern Ghana	Lucas Amenga-Etego	lucasmenga@gmail.com	Ghana	Navrongo	2010	142000000	74	24.6	4.81	PF0362-C	ERR042715	942508	0	942508	0
PF0383-C	ERS032178	1017	Population genetics of natural populations in Northern Ghana	Lucas Amenga-Etego	lucasmenga@gmail.com	Ghana	Navrongo	2011	632000000	74	25.9	25.6	PF0383-C	ERR042695	4207898	0	4207898	0
PF0114-C	ERS013072	1017	Population genetics of natural populations in Northern Ghana	Lucas Amenga-Etego	lucasmenga@gmail.com	Ghana	Navrongo	2009	2010000000	75	23.8	79.67	PF0114-C	ERR022529	13160622	0	13160622	0
PF0042-C	ERS010108	1017	Population genetics of natural populations in Northern Ghana	Lucas Amenga-Etego	lucasmenga@gmail.com	Ghana	Navrongo	2009	1280000000	75	25.8	52.75	PF0042-C	ERR023672	1616985	0	1616985	0
PF0793-C	ERS360551	1094	Population genetics of P. falciparum parasites in Northern Ghana	Lucas Amenga-Etego	lucasmenga@gmail.com	Ghana	Navrongo	2013	3480000000	99	26.2	143.81	PF0793-C	ERR450079	17300418	0	17174515	0
PF0249-C	ERS022758	1017	Population genetics of natural populations in Northern Ghana	Lucas Amenga-Etego	lucasmenga@gmail.com	Ghana	Navrongo	2010	18000000000	74	24.7	675.57	PF0249-C	ERR036141	120000000	0	120000000	0
PF0049-C	ERS010125	1017	Population genetics of natural populations in Northern Ghana	Lucas Amenga-Etego	lucasmenga@gmail.com	Ghana	Navrongo	2009	4340000000	75	21.5	111.05	PF0049-C	ERR020111	28490770	0	28490770	0
PF0417-C	ERS032220	1017	Population genetics of natural populations in Northern Ghana	Lucas Amenga-Etego	lucasmenga@gmail.com	Ghana	Navrongo	2011	693000000	74	25.5	29.43	PF0417-C	ERR039979	4606251	0	4606251	0
PF0130-C	ERS013096	1017	Population genetics of natural populations in Northern Ghana	Lucas Amenga-Etego	lucasmenga@gmail.com	Ghana	Navrongo	2009	3800000000	75	23.7	90.48	PF0130-C	ERR022702	24967412	0	24967412	0
PF0248-C	ERS022757	1017	Population genetics of natural populations in Northern Ghana	Lucas Amenga-Etego	lucasmenga@gmail.com	Ghana	Navrongo	2010	14000000000	74	25.6	553.46	PF0248-C	ERR035360	93264289	0	93264289	0
PF0128-C	ERS164656	1017	Population genetics of natural populations in Northern Ghana	Lucas Amenga-Etego	lucasmenga@gmail.com	Ghana	Navrongo	2009	991000000	99	25	38.18	PF0128-C	ERR263690	4925327	0	4925327	0
PF0427-C	ERS032172	1017	Population genetics of natural populations in Northern Ghana	Lucas Amenga-Etego	lucasmenga@gmail.com	Ghana	Navrongo	2011	610000000	74	25.9	25.89	PF0427-C	ERR042237	4058429	0	4058429	0
PF0229-C	ERS022964	1017	Population genetics of natural populations in Northern Ghana	Lucas Amenga-Etego	lucasmenga@gmail.com	Ghana	Navrongo	2010	2160000000	74	25.3	89.91	PF0229-C	ERR045590	14345203	0	14345203	0
PF0669-C	ERS311727	1083	Alternative molecular mechanisms for erythrocyte invasion by Plasmodium falciparum in Ghana	Gordon Awandare	gawandare@hotmail.com	Ghana	Navrongo	2012	3780000000	97	20.7	124.12	PF0669-C	ERR403193	18487075	0	18262352	0
PF0727-C	ERS360498	1094	Population genetics of P. falciparum parasites in Northern Ghana	Lucas Amenga-Etego	lucasmenga@gmail.com	Ghana	Navrongo	2013	3370000000	99	25.2	139.38	PF0727-C	ERR450089	16751520	0	16634341	0
PF0054-C	ERS010090	1017	Population genetics of natural populations in Northern Ghana	Lucas Amenga-Etego	lucasmenga@gmail.com	Ghana	Navrongo	2009	2410000000	75	25.4	100.4	PF0054-C	ERR018971	14960340	0	14960340	0
PF0075-C	ERS154481	1017	Population genetics of natural populations in Northern Ghana	Lucas Amenga-Etego	lucasmenga@gmail.com	Ghana	Navrongo	2009	1330000000	99	24.8	50.71	PF0075-C	ERR211487	6630144	0	6630144	0
PF0124-C	ERS164651	1017	Population genetics of natural populations in Northern Ghana	Lucas Amenga-Etego	lucasmenga@gmail.com	Ghana	Navrongo	2009	522000000	99	24.9	17.75	PF0124-C	ERR263685	2596544	0	2596544	0
PF0739-C	ERS360499	1094	Population genetics of P. falciparum parasites in Northern Ghana	Lucas Amenga-Etego	lucasmenga@gmail.com	Ghana	Navrongo	2013	3140000000	99	25.2	132.39	PF0739-C	ERR450036	15618085	0	15503676	0
PF0203-C	ERS032194	1017	Population genetics of natural populations in Northern Ghana	Lucas Amenga-Etego	lucasmenga@gmail.com	Ghana	Navrongo	2010	284000000	74	25.7	11.02	PF0203-C	ERR042711	1887360	0	1887360	0
PF0783-C	ERS360566	1094	Population genetics of P. falciparum parasites in Northern Ghana	Lucas Amenga-Etego	lucasmenga@gmail.com	Ghana	Navrongo	2013	1130000000	99	24.5	42.02	PF0783-C	ERR450122	5645247	0	5562916	0
PF0751-C	ERS360500	1094	Population genetics of P. falciparum parasites in Northern Ghana	Lucas Amenga-Etego	lucasmenga@gmail.com	Ghana	Navrongo	2013	2800000000	99	25.5	118.04	PF0751-C	ERR450112	13903748	0	13699906	0
PF0261-C	ERS032179	1017	Population genetics of natural populations in Northern Ghana	Lucas Amenga-Etego	lucasmenga@gmail.com	Ghana	Navrongo	2010	286000000	74	25.2	10.23	PF0261-C	ERR042696	1903248	0	1903248	0
PF0268-C	ERS164663	1017	Population genetics of natural populations in Northern Ghana	Lucas Amenga-Etego	lucasmenga@gmail.com	Ghana	Navrongo	2010	324000000	99	24.8	9.99	PF0268-C	ERR211550	1612110	0	1612110	0
PF0020-C	ERS154462	1017	Population genetics of natural populations in Northern Ghana	Lucas Amenga-Etego	lucasmenga@gmail.com	Ghana	Navrongo	2009	739000000	99	25.4	30.29	PF0020-C	ERR199978	3674329	0	3674329	0
PF0112-C	ERS013070	1017	Population genetics of natural populations in Northern Ghana	Lucas Amenga-Etego	lucasmenga@gmail.com	Ghana	Navrongo	2009	3380000000	75	24.6	135.68	PF0112-C	ERR023158	22145064	0	22145064	0
PF0341-C	ERS032177	1017	Population genetics of natural populations in Northern Ghana	Lucas Amenga-Etego	lucasmenga@gmail.com	Ghana	Navrongo	2010	836000000	74	25.7	34.35	PF0341-C	ERR042694	5560084	0	5560084	0
PF0385-C	ERS157503	1017	Population genetics of natural populations in Northern Ghana	Lucas Amenga-Etego	lucasmenga@gmail.com	Ghana	Navrongo	2011	3160000000	99	25.2	107.71	PF0385-C	ERR216459	15707171	0	15707171	0
PF0155-C	ERS157452	1017	Population genetics of natural populations in Northern Ghana	Lucas Amenga-Etego	lucasmenga@gmail.com	Ghana	Navrongo	2010	4850000000	99	25.3	202.39	PF0155-C	ERR211449	24105928	0	24105928	0
PF0285-C	ERS022975	1017	Population genetics of natural populations in Northern Ghana	Lucas Amenga-Etego	lucasmenga@gmail.com	Ghana	Navrongo	2010	1890000000	74	25.9	79.98	PF0285-C	ERR045609	12572836	0	12572836	0
PF0181-C	ERS032064	1017	Population genetics of natural populations in Northern Ghana	Lucas Amenga-Etego	lucasmenga@gmail.com	Ghana	Navrongo	2010	44962231	74	25.5	2.14	PF0181-C	ERR039991	299063	0	299063	0
PF0151-C	ERS157478	1017	Population genetics of natural populations in Northern Ghana	Lucas Amenga-Etego	lucasmenga@gmail.com	Ghana	Navrongo	2010	4930000000	99	25.4	205.49	PF0151-C	ERR211463	24505803	0	24505803	0
PF0145-C	ERS013082	1017	Population genetics of natural populations in Northern Ghana	Lucas Amenga-Etego	lucasmenga@gmail.com	Ghana	Navrongo	2010	701000000	75	25.5	28.29	PF0145-C	ERR022913	4597745	0	4597745	0
PF0539-C	ERS053892	1017	Population genetics of natural populations in Northern Ghana	Lucas Amenga-Etego	lucasmenga@gmail.com	Ghana	Navrongo	2011	2270000000	98	24.3	94.71	PF0539-C	ERR114365	11230458	0	11230458	0
PF0129-C	ERS154485	1017	Population genetics of natural populations in Northern Ghana	Lucas Amenga-Etego	lucasmenga@gmail.com	Ghana	Navrongo	2009	412000000	99	24.2	15.81	PF0129-C	ERR211491	2049609	0	2049609	0
PF0359-C	ERS032033	1017	Population genetics of natural populations in Northern Ghana	Lucas Amenga-Etego	lucasmenga@gmail.com	Ghana	Navrongo	2011	1310000000	74	25.7	53.61	PF0359-C	ERR039923	8705136	0	8705136	0
PF0234-C	ERS017395	1017	Population genetics of natural populations in Northern Ghana	Lucas Amenga-Etego	lucasmenga@gmail.com	Ghana	Navrongo	2010	5430000000	75	25.2	220.91	PF0234-C	ERR029960	35614999	0	35614999	0
PF0283-C	ERS022769	1017	Population genetics of natural populations in Northern Ghana	Lucas Amenga-Etego	lucasmenga@gmail.com	Ghana	Navrongo	2010	760000000	74	18.6	3.12	PF0283-C	ERR036143	5065605	0	5065605	0
PF0682-C	ERS311740	1083	Alternative molecular mechanisms for erythrocyte invasion by Plasmodium falciparum in Ghana	Gordon Awandare	gawandare@hotmail.com	Ghana	Navrongo	2012	3270000000	98	22.3	125.62	PF0682-C	ERR376202	16109627	0	15935069	0
PF0801-C	ERS360520	1094	Population genetics of P. falciparum parasites in Northern Ghana	Lucas Amenga-Etego	lucasmenga@gmail.com	Ghana	Navrongo	2013	3550000000	99	25.7	149.67	PF0801-C	ERR450041	17657347	0	17519916	0
PF0819-C	ERS360569	1094	Population genetics of P. falciparum parasites in Northern Ghana	Lucas Amenga-Etego	lucasmenga@gmail.com	Ghana	Navrongo	2013	3130000000	99	25.2	131.62	PF0819-C	ERR450082	15568951	0	15454343	0
PF0489-C	ERS053885	1017	Population genetics of natural populations in Northern Ghana	Lucas Amenga-Etego	lucasmenga@gmail.com	Ghana	Navrongo	2009	2850000000	98	24.7	120.07	PF0489-C	ERR114358	14137886	0	14137886	0
PF0630-C	ERS246771	1083	Alternative molecular mechanisms for erythrocyte invasion by Plasmodium falciparum in Ghana	Gordon Awandare	gawandare@hotmail.com	Ghana	Kintampo	2012	212000000	99	16.2	2.94	PF0630-C	ERR343122	1057447	0	1057447	0
PF0305-C	ERS022980	1017	Population genetics of natural populations in Northern Ghana	Lucas Amenga-Etego	lucasmenga@gmail.com	Ghana	Navrongo	2010	3740000000	74	25.5	156.87	PF0305-C	ERR045596	24862961	0	24862961	0
PF0578-Cx	ERS188107	1083	Alternative molecular mechanisms for erythrocyte invasion by Plasmodium falciparum in Ghana	Gordon Awandare	gawandare@hotmail.com	Ghana	Kintampo	2012	3550000000	99	25.5	147.67	PF0578-C,PF0578-Cx	ERR484565,ERR248967	31206975	0	31054655	0
PF0195-C	ERS022952	1017	Population genetics of natural populations in Northern Ghana	Lucas Amenga-Etego	lucasmenga@gmail.com	Ghana	Navrongo	2010	2850000000	74	25.1	119.18	PF0195-C	ERR045578	18974935	0	18974935	0
PF0361-C	ERS157465	1017	Population genetics of natural populations in Northern Ghana	Lucas Amenga-Etego	lucasmenga@gmail.com	Ghana	Navrongo	2010	1630000000	99	25.3	66.64	PF0361-C	ERR223040	8122311	0	8122311	0
PF0190-C	ERS017384	1017	Population genetics of natural populations in Northern Ghana	Lucas Amenga-Etego	lucasmenga@gmail.com	Ghana	Navrongo	2010	4760000000	75	25.9	198.57	PF0190-C	ERR031075	31221491	0	31221491	0
PF0062-C	ERS010088	1017	Population genetics of natural populations in Northern Ghana	Lucas Amenga-Etego	lucasmenga@gmail.com	Ghana	Navrongo	2009	4890000000	75	26.2	202.77	PF0062-C	ERR018969	21521265	0	21521265	0
PF0108-C	ERS011022	1017	Population genetics of natural populations in Northern Ghana	Lucas Amenga-Etego	lucasmenga@gmail.com	Ghana	Navrongo	2009	4510000000	75	26.4	188.32	PF0108-C	ERR020118	29415382	0	29415382	0
PF0700-C	ERS311758	1083	Alternative molecular mechanisms for erythrocyte invasion by Plasmodium falciparum in Ghana	Gordon Awandare	gawandare@hotmail.com	Ghana	Navrongo	2012	3220000000	97	21.1	114.89	PF0700-C	ERR376206	15818906	0	15637921	0
PF0161-C	ERS154495	1017	Population genetics of natural populations in Northern Ghana	Lucas Amenga-Etego	lucasmenga@gmail.com	Ghana	Navrongo	2009	2960000000	99	25	124.95	PF0161-C	ERR211501	14738205	0	14626601	0
PF0513-C	ERS157485	1017	Population genetics of natural populations in Northern Ghana	Lucas Amenga-Etego	lucasmenga@gmail.com	Ghana	Navrongo	2011	2820000000	99	25.1	115.73	PF0513-C	ERR211470	13996081	0	13996081	0
PF0301-C	ERS022978	1017	Population genetics of natural populations in Northern Ghana	Lucas Amenga-Etego	lucasmenga@gmail.com	Ghana	Navrongo	2010	1150000000	74	25.6	47.26	PF0301-C	ERR045612	7666191	0	7666191	0
PF0621-C	ERS246762	1083	Alternative molecular mechanisms for erythrocyte invasion by Plasmodium falciparum in Ghana	Gordon Awandare	gawandare@hotmail.com	Ghana	Kintampo	2012	5050000000	98	25.1	210.88	PF0621-C	ERR340460	25063635	0	25063635	0
PF0614-C	ERS246755	1083	Alternative molecular mechanisms for erythrocyte invasion by Plasmodium falciparum in Ghana	Gordon Awandare	gawandare@hotmail.com	Ghana	Kintampo	2012	2840000000	99	24.9	110.94	PF0614-C	ERR343105	14118926	0	14118926	0
PF0092-C	ERS164649	1017	Population genetics of natural populations in Northern Ghana	Lucas Amenga-Etego	lucasmenga@gmail.com	Ghana	Navrongo	2009	4000000000	99	25.3	168.69	PF0092-C	ERR263683	19892183	0	19892183	0
PF0803-C	ERS360536	1094	Population genetics of P. falciparum parasites in Northern Ghana	Lucas Amenga-Etego	lucasmenga@gmail.com	Ghana	Navrongo	2013	3190000000	99	25.4	133.72	PF0803-C	ERR450076	15840990	0	15724975	0
PF0275-C	ERS164648	1017	Population genetics of natural populations in Northern Ghana	Lucas Amenga-Etego	lucasmenga@gmail.com	Ghana	Navrongo	2010	480000000	99	24.8	16.08	PF0275-C	ERR263682	2389358	0	2389358	0
PF0376-C	ERS032038	1017	Population genetics of natural populations in Northern Ghana	Lucas Amenga-Etego	lucasmenga@gmail.com	Ghana	Navrongo	2010	713000000	74	24.9	25.73	PF0376-C	ERR039928	4741878	0	4741878	0
PF0090-C	ERS010083	1017	Population genetics of natural populations in Northern Ghana	Lucas Amenga-Etego	lucasmenga@gmail.com	Ghana	Navrongo	2009	1880000000	75	25.2	71.92	PF0090-C	ERR018964	12341115	0	12341115	0
PF0748-C	ERS360571	1094	Population genetics of P. falciparum parasites in Northern Ghana	Lucas Amenga-Etego	lucasmenga@gmail.com	Ghana	Navrongo	2013	2800000000	99	25.5	118.06	PF0748-C	ERR450123	13944214	0	13743609	0
PF0016-C	ERS010115	1017	Population genetics of natural populations in Northern Ghana	Lucas Amenga-Etego	lucasmenga@gmail.com	Ghana	Navrongo	2009	295000000	75	24.9	10.87	PF0016-C	ERR023682	1937491	0	1937491	0
PF0219-C	ERS017391	1017	Population genetics of natural populations in Northern Ghana	Lucas Amenga-Etego	lucasmenga@gmail.com	Ghana	Navrongo	2010	5230000000	75	24.2	185.77	PF0219-C	ERR029958	34334856	0	34334856	0
PF0472-C	ERS053922	1017	Population genetics of natural populations in Northern Ghana	Lucas Amenga-Etego	lucasmenga@gmail.com	Ghana	Navrongo	2011	1430000000	99	25.3	60.47	PF0472-C	ERR063567	7097090	0	7097090	0
PF0769-C	ERS360549	1094	Population genetics of P. falciparum parasites in Northern Ghana	Lucas Amenga-Etego	lucasmenga@gmail.com	Ghana	Navrongo	2013	3690000000	99	25.5	148.03	PF0769-C	ERR450105	18368452	0	18250924	0
PF0239-C	ERS022966	1017	Population genetics of natural populations in Northern Ghana	Lucas Amenga-Etego	lucasmenga@gmail.com	Ghana	Navrongo	2010	2550000000	74	26.2	107.64	PF0239-C	ERR045592	16974801	0	16974801	0
PF0590-Cx	ERS193670	1083	Alternative molecular mechanisms for erythrocyte invasion by Plasmodium falciparum in Ghana	Gordon Awandare	gawandare@hotmail.com	Ghana	Kintampo	2012	1970000000	99	25.2	83.02	PF0590-C,PF0590-Cx	ERR484676,ERR234553	24235320	0	21900410	0
PF0524-C	ERS053931	1017	Population genetics of natural populations in Northern Ghana	Lucas Amenga-Etego	lucasmenga@gmail.com	Ghana	Navrongo	2011	1790000000	98	25	75.33	PF0524-C	ERR114380	8870771	0	8870771	0
PF0272-C	ERS017397	1017	Population genetics of natural populations in Northern Ghana	Lucas Amenga-Etego	lucasmenga@gmail.com	Ghana	Navrongo	2010	4660000000	75	25.5	189.71	PF0272-C	ERR029965	30562358	0	30562358	0
PF0629-C	ERS246770	1083	Alternative molecular mechanisms for erythrocyte invasion by Plasmodium falciparum in Ghana	Gordon Awandare	gawandare@hotmail.com	Ghana	Kintampo	2012	2970000000	98	25.3	124.47	PF0629-C	ERR343101	14741092	0	14626542	0
PF0353-C	ERS032180	1017	Population genetics of natural populations in Northern Ghana	Lucas Amenga-Etego	lucasmenga@gmail.com	Ghana	Navrongo	2010	723000000	74	25.9	30.5	PF0353-C	ERR042697	4810100	0	4810100	0
PF0260-C	ERS022763	1017	Population genetics of natural populations in Northern Ghana	Lucas Amenga-Etego	lucasmenga@gmail.com	Ghana	Navrongo	2010	13300000000	74	25	510.51	PF0260-C	ERR035363	88083558	0	88083558	0
PF0024-C	ERS009727	1017	Population genetics of natural populations in Northern Ghana	Lucas Amenga-Etego	lucasmenga@gmail.com	Ghana	Navrongo	2009	2670000000	75	24.8	105.69	PF0024-C	ERR018942	17477540	0	17477540	0
PF0310-C	ERS022983	1017	Population genetics of natural populations in Northern Ghana	Lucas Amenga-Etego	lucasmenga@gmail.com	Ghana	Navrongo	2010	372000000	74	25.4	12.55	PF0310-C	ERR045599	2473855	0	2473855	0
PF0678-C	ERS311736	1083	Alternative molecular mechanisms for erythrocyte invasion by Plasmodium falciparum in Ghana	Gordon Awandare	gawandare@hotmail.com	Ghana	Navrongo	2012	3120000000	96	21.9	117.97	PF0678-C	ERR376188	15210297	0	15094704	0
PF0412-C	ERS032215	1017	Population genetics of natural populations in Northern Ghana	Lucas Amenga-Etego	lucasmenga@gmail.com	Ghana	Navrongo	2011	997000000	74	25.9	42.28	PF0412-C	ERR039974	6631977	0	6631977	0
PF0692-C	ERS311750	1083	Alternative molecular mechanisms for erythrocyte invasion by Plasmodium falciparum in Ghana	Gordon Awandare	gawandare@hotmail.com	Ghana	Navrongo	2012	442000000	98	20.7	14.86	PF0692-C	ERR376190	2174970	0	2166656	0
PF0360-C	ERS032209	1017	Population genetics of natural populations in Northern Ghana	Lucas Amenga-Etego	lucasmenga@gmail.com	Ghana	Navrongo	2010	145000000	74	24.8	5.11	PF0360-C	ERR042726	964581	0	964581	0
PF0774-C	ERS360494	1094	Population genetics of P. falciparum parasites in Northern Ghana	Lucas Amenga-Etego	lucasmenga@gmail.com	Ghana	Navrongo	2013	85696895	99	24.7	3.54	PF0774-C	ERR467399	426171	0	424731	0
PF0686-C	ERS311744	1083	Alternative molecular mechanisms for erythrocyte invasion by Plasmodium falciparum in Ghana	Gordon Awandare	gawandare@hotmail.com	Ghana	Navrongo	2012	2760000000	97	21	99.24	PF0686-C	ERR376217	13536849	0	13382688	0
PF0424-C	ERS157492	1017	Population genetics of natural populations in Northern Ghana	Lucas Amenga-Etego	lucasmenga@gmail.com	Ghana	Navrongo	2011	2230000000	99	25.5	93.68	PF0424-C	ERR211477	11079578	0	11079578	0
PF0166-C	ERS154507	1017	Population genetics of natural populations in Northern Ghana	Lucas Amenga-Etego	lucasmenga@gmail.com	Ghana	Navrongo	2010	155000000	99	24	3.18	PF0166-C	ERR211513	774953	0	774953	0
PF0701-C	ERS311759	1083	Alternative molecular mechanisms for erythrocyte invasion by Plasmodium falciparum in Ghana	Gordon Awandare	gawandare@hotmail.com	Ghana	Navrongo	2012	4480000000	98	23.9	175.28	PF0701-C	ERR403200	22227481	0	21952668	0
PF0027-C	ERS154517	1017	Population genetics of natural populations in Northern Ghana	Lucas Amenga-Etego	lucasmenga@gmail.com	Ghana	Navrongo	2009	634000000	99	24.6	26.3	PF0027-C	ERR211523	3149955	0	3149955	0
PF0254-C	ERS022760	1017	Population genetics of natural populations in Northern Ghana	Lucas Amenga-Etego	lucasmenga@gmail.com	Ghana	Navrongo	2010	13000000000	74	25.5	516.44	PF0254-C	ERR035362	86449608	0	86449608	0
PF0694-C	ERS311752	1083	Alternative molecular mechanisms for erythrocyte invasion by Plasmodium falciparum in Ghana	Gordon Awandare	gawandare@hotmail.com	Ghana	Navrongo	2012	2880000000	97	22.5	108.5	PF0694-C	ERR376191	14085367	0	13970378	0
PF0205-C	ERS032239	1017	Population genetics of natural populations in Northern Ghana	Lucas Amenga-Etego	lucasmenga@gmail.com	Ghana	Navrongo	2010	1030000000	74	26.1	42.52	PF0205-C	ERR042648	6837741	0	6837741	0
PF0334-C	ERS032227	1017	Population genetics of natural populations in Northern Ghana	Lucas Amenga-Etego	lucasmenga@gmail.com	Ghana	Navrongo	2010	1490000000	74	26	63.2	PF0334-C	ERR042636	9941191	0	9941191	0
PF0794-C	ERS360559	1094	Population genetics of P. falciparum parasites in Northern Ghana	Lucas Amenga-Etego	lucasmenga@gmail.com	Ghana	Navrongo	2013	91976323	99	24.5	3.74	PF0794-C	ERR450096	457820	0	455679	0
PF0189-C	ERS022951	1017	Population genetics of natural populations in Northern Ghana	Lucas Amenga-Etego	lucasmenga@gmail.com	Ghana	Navrongo	2010	2440000000	74	25.7	101.9	PF0189-C	ERR045577	16250191	0	16250191	0
PF0221-C	ERS017392	1017	Population genetics of natural populations in Northern Ghana	Lucas Amenga-Etego	lucasmenga@gmail.com	Ghana	Navrongo	2010	3060000000	75	24.7	120.7	PF0221-C	ERR029963	20101882	0	20101882	0
PF0167-C	ERS157457	1017	Population genetics of natural populations in Northern Ghana	Lucas Amenga-Etego	lucasmenga@gmail.com	Ghana	Navrongo	2010	3020000000	99	25.2	126.13	PF0167-C	ERR211454	14974980	0	14974980	0
PF0478-C	ERS053881	1017	Population genetics of natural populations in Northern Ghana	Lucas Amenga-Etego	lucasmenga@gmail.com	Ghana	Navrongo	2011	2350000000	99	25.1	98.9	PF0478-C	ERR114354	11666068	0	11666068	0
PF0051-C	ERS009723	1017	Population genetics of natural populations in Northern Ghana	Lucas Amenga-Etego	lucasmenga@gmail.com	Ghana	Navrongo	2009	4300000000	75	25.3	174.73	PF0051-C	ERR018973	25223751	0	25223751	0
PF0704-C	ERS311762	1083	Alternative molecular mechanisms for erythrocyte invasion by Plasmodium falciparum in Ghana	Gordon Awandare	gawandare@hotmail.com	Ghana	Navrongo	2012	3460000000	96	20.5	115.46	PF0704-C	ERR403201	16863719	0	16684003	0
PF0755-C	ERS360532	1094	Population genetics of P. falciparum parasites in Northern Ghana	Lucas Amenga-Etego	lucasmenga@gmail.com	Ghana	Navrongo	2013	2790000000	99	25.4	118.24	PF0755-C	ERR450066	13890682	0	13798299	0
PF0626-C	ERS246767	1083	Alternative molecular mechanisms for erythrocyte invasion by Plasmodium falciparum in Ghana	Gordon Awandare	gawandare@hotmail.com	Ghana	Kintampo	2012	198000000	99	23.7	2.77	PF0626-C	ERR340461	986098	0	986098	0
PF0095-C	ERS154457	1017	Population genetics of natural populations in Northern Ghana	Lucas Amenga-Etego	lucasmenga@gmail.com	Ghana	Navrongo	2009	920000000	99	25.5	37.22	PF0095-C	ERR199973	4575033	0	4575033	0
PF0381-C	ERS157488	1017	Population genetics of natural populations in Northern Ghana	Lucas Amenga-Etego	lucasmenga@gmail.com	Ghana	Navrongo	2010	2720000000	99	25	113.14	PF0381-C	ERR211473	13491852	0	13491852	0
PF0675-C	ERS311733	1083	Alternative molecular mechanisms for erythrocyte invasion by Plasmodium falciparum in Ghana	Gordon Awandare	gawandare@hotmail.com	Ghana	Navrongo	2012	3700000000	96	21.2	132.6	PF0675-C	ERR403196	17950450	0	17775537	0
PF0414-C	ERS032048	1017	Population genetics of natural populations in Northern Ghana	Lucas Amenga-Etego	lucasmenga@gmail.com	Ghana	Navrongo	2011	286000000	74	25.2	10.58	PF0414-C	ERR039939	1899176	0	1899176	0
PF0258-C	ERS022762	1017	Population genetics of natural populations in Northern Ghana	Lucas Amenga-Etego	lucasmenga@gmail.com	Ghana	Navrongo	2010	14900000000	74	25.4	578.85	PF0258-C	ERR036142	98900659	0	98900659	0
PF0732-C	ERS360538	1094	Population genetics of P. falciparum parasites in Northern Ghana	Lucas Amenga-Etego	lucasmenga@gmail.com	Ghana	Navrongo	2013	3230000000	99	25.2	136.07	PF0732-C	ERR450102	16070916	0	15971841	0
PF0101-C	ERS013066	1017	Population genetics of natural populations in Northern Ghana	Lucas Amenga-Etego	lucasmenga@gmail.com	Ghana	Navrongo	2009	3600000000	75	23.5	139.63	PF0101-C	ERR027097	23610887	0	23610887	0
PF0421-C	ERS032007	1017	Population genetics of natural populations in Northern Ghana	Lucas Amenga-Etego	lucasmenga@gmail.com	Ghana	Navrongo	2011	1640000000	74	25.7	69.37	PF0421-C	ERR039897	10929781	0	10929781	0
PF0787-C	ERS360503	1094	Population genetics of P. falciparum parasites in Northern Ghana	Lucas Amenga-Etego	lucasmenga@gmail.com	Ghana	Navrongo	2013	2960000000	99	26	124.19	PF0787-C	ERR450050	14731260	0	14631960	0
PF0625-C	ERS246766	1083	Alternative molecular mechanisms for erythrocyte invasion by Plasmodium falciparum in Ghana	Gordon Awandare	gawandare@hotmail.com	Ghana	Kintampo	2012	4540000000	98	25.2	188.8	PF0625-C	ERR343100	22542168	0	22542168	0
PF0180-C	ERS017388	1017	Population genetics of natural populations in Northern Ghana	Lucas Amenga-Etego	lucasmenga@gmail.com	Ghana	Navrongo	2010	4720000000	75	25.5	196.64	PF0180-C	ERR029957	30989348	0	30989348	0
PF0012-C	ERS164669	1017	Population genetics of natural populations in Northern Ghana	Lucas Amenga-Etego	lucasmenga@gmail.com	Ghana	Navrongo	2009	951000000	99	24.9	35.44	PF0012-C	ERR211556	4732886	0	4732886	0
PF0451-C	ERS032232	1017	Population genetics of natural populations in Northern Ghana	Lucas Amenga-Etego	lucasmenga@gmail.com	Ghana	Navrongo	2010	1490000000	74	25.9	63.01	PF0451-C	ERR042641	9914595	0	9914595	0
PF0298-C	ERS017400	1017	Population genetics of natural populations in Northern Ghana	Lucas Amenga-Etego	lucasmenga@gmail.com	Ghana	Navrongo	2010	3180000000	75	24.7	126.32	PF0298-C	ERR029968	20853839	0	20853839	0
PF0643-C	ERS246784	1083	Alternative molecular mechanisms for erythrocyte invasion by Plasmodium falciparum in Ghana	Gordon Awandare	gawandare@hotmail.com	Ghana	Kintampo	2012	4530000000	98	23.4	173.64	PF0643-C	ERR343113	22424446	0	22424446	0
PA0134-C	ERS041972	1026	Effects of transmission intensity on population structure and signatures of selection in Guinea	David Conway	david.conway@lshtm.ac.uk	Guinea	Nzerekore	2011	2490000000	99	25	104.01	PA0134-C	ERR063600	12389628	0	12082420	0
PA0137-C	ERS042009	1026	Effects of transmission intensity on population structure and signatures of selection in Guinea	David Conway	david.conway@lshtm.ac.uk	Guinea	Nzerekore	2011	1050000000	99	25.2	44.22	PA0137-C	ERR055487	5214997	0	5214997	0
PA0138-C	ERS041976	1026	Effects of transmission intensity on population structure and signatures of selection in Guinea	David Conway	david.conway@lshtm.ac.uk	Guinea	Nzerekore	2011	1870000000	99	25.3	76.21	PA0138-C	ERR063604	9272683	0	9272683	0
PA0140-C	ERS041990	1026	Effects of transmission intensity on population structure and signatures of selection in Guinea	David Conway	david.conway@lshtm.ac.uk	Guinea	Nzerekore	2011	463000000	99	25.1	17.59	PA0140-C	ERR055468	2301632	0	2301632	0
PA0144-C	ERS042041	1026	Effects of transmission intensity on population structure and signatures of selection in Guinea	David Conway	david.conway@lshtm.ac.uk	Guinea	Nzerekore	2011	1060000000	99	25.2	43.6	PA0144-C	ERR063550	5280866	0	5280866	0
PA0145-C	ERS041974	1026	Effects of transmission intensity on population structure and signatures of selection in Guinea	David Conway	david.conway@lshtm.ac.uk	Guinea	Nzerekore	2011	2900000000	99	25.2	121.48	PA0145-C	ERR063602	14391653	0	14391653	0
PA0146-C	ERS041979	1026	Effects of transmission intensity on population structure and signatures of selection in Guinea	David Conway	david.conway@lshtm.ac.uk	Guinea	Nzerekore	2011	795000000	99	25.2	32.78	PA0146-C	ERR063524	3949722	0	3949722	0
PA0147-C	ERS042039	1026	Effects of transmission intensity on population structure and signatures of selection in Guinea	David Conway	david.conway@lshtm.ac.uk	Guinea	Nzerekore	2011	1070000000	99	25.7	42.8	PA0147-C	ERR063548	5333432	0	5333432	0
PA0148-C	ERS042054	1026	Effects of transmission intensity on population structure and signatures of selection in Guinea	David Conway	david.conway@lshtm.ac.uk	Guinea	Nzerekore	2011	2420000000	99	25.5	101.38	PA0148-C	ERR063610	11997922	0	11997922	0
PA0149-C	ERS042067	1026	Effects of transmission intensity on population structure and signatures of selection in Guinea	David Conway	david.conway@lshtm.ac.uk	Guinea	Nzerekore	2011	533000000	99	25.1	22.72	PA0149-C	ERR055497	2646633	0	2646633	0
PA0151-C	ERS042004	1026	Effects of transmission intensity on population structure and signatures of selection in Guinea	David Conway	david.conway@lshtm.ac.uk	Guinea	Nzerekore	2011	1020000000	99	25.9	42.8	PA0151-C	ERR055482	5052094	0	5052094	0
PA0152-C	ERS042063	1026	Effects of transmission intensity on population structure and signatures of selection in Guinea	David Conway	david.conway@lshtm.ac.uk	Guinea	Nzerekore	2011	745000000	99	25.7	31.79	PA0152-C	ERR055493	3698152	0	3698152	0
PA0153-C	ERS042074	1026	Effects of transmission intensity on population structure and signatures of selection in Guinea	David Conway	david.conway@lshtm.ac.uk	Guinea	Nzerekore	2011	2590000000	99	25.7	108.59	PA0153-C	ERR063614	12868885	0	12868885	0
PA0155-C	ERS042000	1026	Effects of transmission intensity on population structure and signatures of selection in Guinea	David Conway	david.conway@lshtm.ac.uk	Guinea	Nzerekore	2011	1200000000	99	25.2	49.8	PA0155-C	ERR055478	5961873	0	5961873	0
PA0157-C	ERS041975	1026	Effects of transmission intensity on population structure and signatures of selection in Guinea	David Conway	david.conway@lshtm.ac.uk	Guinea	Nzerekore	2011	971000000	99	25.1	38.24	PA0157-C	ERR063603	4821694	0	4821694	0
PA0158-C	ERS042033	1026	Effects of transmission intensity on population structure and signatures of selection in Guinea	David Conway	david.conway@lshtm.ac.uk	Guinea	Nzerekore	2011	1250000000	99	25.3	52.42	PA0158-C	ERR063542	6216122	0	6216122	0
PA0159-C	ERS042083	1026	Effects of transmission intensity on population structure and signatures of selection in Guinea	David Conway	david.conway@lshtm.ac.uk	Guinea	Nzerekore	2011	3690000000	99	25	154.81	PA0159-C	ERR059382	18314491	0	18314491	0
PA0160-C	ERS042087	1026	Effects of transmission intensity on population structure and signatures of selection in Guinea	David Conway	david.conway@lshtm.ac.uk	Guinea	Nzerekore	2011	1460000000	99	25.1	57.67	PA0160-C	ERR059386	7253962	0	7253962	0
PA0161-C	ERS041970	1026	Effects of transmission intensity on population structure and signatures of selection in Guinea	David Conway	david.conway@lshtm.ac.uk	Guinea	Nzerekore	2011	2040000000	99	25.6	86.28	PA0161-C	ERR063598	10149217	0	10149217	0
PA0163-C	ERS042065	1026	Effects of transmission intensity on population structure and signatures of selection in Guinea	David Conway	david.conway@lshtm.ac.uk	Guinea	Nzerekore	2011	906000000	99	25.5	37.59	PA0163-C	ERR055495	4501101	0	4501101	0
PA0165-C	ERS042079	1026	Effects of transmission intensity on population structure and signatures of selection in Guinea	David Conway	david.conway@lshtm.ac.uk	Guinea	Nzerekore	2011	3910000000	99	25.3	164.28	PA0165-C	ERR059378	19438237	0	19130903	0
PA0167-C	ERS042108	1026	Effects of transmission intensity on population structure and signatures of selection in Guinea	David Conway	david.conway@lshtm.ac.uk	Guinea	Nzerekore	2011	3390000000	99	25.2	142.47	PA0167-C	ERR059407	16827566	0	16827566	0
PA0168-C	ERS042038	1026	Effects of transmission intensity on population structure and signatures of selection in Guinea	David Conway	david.conway@lshtm.ac.uk	Guinea	Nzerekore	2011	2130000000	98	25.5	89.35	PA0168-C	ERR063547	10570479	0	10570479	0
PA0169-C	ERS042040	1026	Effects of transmission intensity on population structure and signatures of selection in Guinea	David Conway	david.conway@lshtm.ac.uk	Guinea	Nzerekore	2011	1560000000	98	25.7	65.72	PA0169-C	ERR063549	7728677	0	7728677	0
PA0171-C	ERS042001	1026	Effects of transmission intensity on population structure and signatures of selection in Guinea	David Conway	david.conway@lshtm.ac.uk	Guinea	Nzerekore	2011	1400000000	99	25.5	58.62	PA0171-C	ERR055479	6930906	0	6930906	0
PA0172-C	ERS041968	1026	Effects of transmission intensity on population structure and signatures of selection in Guinea	David Conway	david.conway@lshtm.ac.uk	Guinea	Nzerekore	2011	2730000000	99	25.1	114.59	PA0172-C	ERR063596	13563697	0	13563697	0
PA0173-C	ERS042077	1026	Effects of transmission intensity on population structure and signatures of selection in Guinea	David Conway	david.conway@lshtm.ac.uk	Guinea	Nzerekore	2011	2660000000	99	25.6	111.75	PA0173-C	ERR063617	13219721	0	13219721	0
PA0176-C	ERS042031	1026	Effects of transmission intensity on population structure and signatures of selection in Guinea	David Conway	david.conway@lshtm.ac.uk	Guinea	Nzerekore	2011	1090000000	99	25.5	45.51	PA0176-C	ERR063540	5436105	0	5436105	0
PA0177-C	ERS042085	1026	Effects of transmission intensity on population structure and signatures of selection in Guinea	David Conway	david.conway@lshtm.ac.uk	Guinea	Nzerekore	2011	4200000000	99	25.3	174.54	PA0177-C	ERR059384	20877876	0	20877876	0
PA0178-C	ERS042090	1026	Effects of transmission intensity on population structure and signatures of selection in Guinea	David Conway	david.conway@lshtm.ac.uk	Guinea	Nzerekore	2011	3140000000	99	25.2	130.19	PA0178-C	ERR059389	15582046	0	15582046	0
PA0179-C	ERS042089	1026	Effects of transmission intensity on population structure and signatures of selection in Guinea	David Conway	david.conway@lshtm.ac.uk	Guinea	Nzerekore	2011	2090000000	99	25	84.39	PA0179-C	ERR059388	10395655	0	10395655	0
PA0180-C	ERS041983	1026	Effects of transmission intensity on population structure and signatures of selection in Guinea	David Conway	david.conway@lshtm.ac.uk	Guinea	Nzerekore	2011	1180000000	99	25.9	49.33	PA0180-C	ERR063529	5851536	0	5851536	0
PA0182-C	ERS042073	1026	Effects of transmission intensity on population structure and signatures of selection in Guinea	David Conway	david.conway@lshtm.ac.uk	Guinea	Nzerekore	2011	565000000	99	25.4	22.88	PA0182-C	ERR055503	2805432	0	2805432	0
PA0183-C	ERS042062	1026	Effects of transmission intensity on population structure and signatures of selection in Guinea	David Conway	david.conway@lshtm.ac.uk	Guinea	Nzerekore	2011	933000000	99	25.5	39.61	PA0183-C	ERR055492	4631792	0	4631792	0
PA0184-C	ERS042010	1026	Effects of transmission intensity on population structure and signatures of selection in Guinea	David Conway	david.conway@lshtm.ac.uk	Guinea	Nzerekore	2011	1020000000	99	25.4	43.05	PA0184-C	ERR055488	5069059	0	5069059	0
PA0185-C	ERS042046	1026	Effects of transmission intensity on population structure and signatures of selection in Guinea	David Conway	david.conway@lshtm.ac.uk	Guinea	Nzerekore	2011	1230000000	99	25.8	51.93	PA0185-C	ERR063555	6122363	0	6122363	0
PA0186-C	ERS042050	1026	Effects of transmission intensity on population structure and signatures of selection in Guinea	David Conway	david.conway@lshtm.ac.uk	Guinea	Nzerekore	2011	2740000000	99	25.6	115.35	PA0186-C	ERR063606	13611548	0	13611548	0
PA0187-C	ERS042104	1026	Effects of transmission intensity on population structure and signatures of selection in Guinea	David Conway	david.conway@lshtm.ac.uk	Guinea	Nzerekore	2011	3970000000	99	25.2	167.01	PA0187-C	ERR059403	19754385	0	19754385	0
PA0188-C	ERS042029	1026	Effects of transmission intensity on population structure and signatures of selection in Guinea	David Conway	david.conway@lshtm.ac.uk	Guinea	Nzerekore	2011	794000000	99	25.8	31.99	PA0188-C	ERR063538	3948274	0	3948274	0
PA0189-C	ERS042112	1026	Effects of transmission intensity on population structure and signatures of selection in Guinea	David Conway	david.conway@lshtm.ac.uk	Guinea	Nzerekore	2011	3370000000	99	25.2	141.13	PA0189-C	ERR059411	16724505	0	16724505	0
PA0190-C	ERS041981	1026	Effects of transmission intensity on population structure and signatures of selection in Guinea	David Conway	david.conway@lshtm.ac.uk	Guinea	Nzerekore	2011	1020000000	99	23.6	29.4	PA0190-C	ERR063527	5092798	0	5092798	0
PA0191-C	ERS042109	1026	Effects of transmission intensity on population structure and signatures of selection in Guinea	David Conway	david.conway@lshtm.ac.uk	Guinea	Nzerekore	2011	2070000000	99	24.8	85.19	PA0191-C	ERR059408	10260375	0	10260375	0
PA0193-C	ERS042055	1026	Effects of transmission intensity on population structure and signatures of selection in Guinea	David Conway	david.conway@lshtm.ac.uk	Guinea	Nzerekore	2011	1670000000	99	25.5	70.18	PA0193-C	ERR063611	8315896	0	8315896	0
PA0195-C	ERS042034	1026	Effects of transmission intensity on population structure and signatures of selection in Guinea	David Conway	david.conway@lshtm.ac.uk	Guinea	Nzerekore	2011	1650000000	99	25.3	69.41	PA0195-C	ERR063543	8207325	0	8207325	0
PA0197-C	ERS042032	1026	Effects of transmission intensity on population structure and signatures of selection in Guinea	David Conway	david.conway@lshtm.ac.uk	Guinea	Nzerekore	2011	1200000000	99	25.1	50.09	PA0197-C	ERR063541	5945699	0	5945699	0
PA0198-C	ERS041987	1026	Effects of transmission intensity on population structure and signatures of selection in Guinea	David Conway	david.conway@lshtm.ac.uk	Guinea	Nzerekore	2011	1040000000	99	25.3	42.96	PA0198-C	ERR063532	5158013	0	5158013	0
PA0199-C	ERS042086	1026	Effects of transmission intensity on population structure and signatures of selection in Guinea	David Conway	david.conway@lshtm.ac.uk	Guinea	Nzerekore	2011	3420000000	99	25	140.94	PA0199-C	ERR059385	17021672	0	17021672	0
PA0200-C	ERS042097	1026	Effects of transmission intensity on population structure and signatures of selection in Guinea	David Conway	david.conway@lshtm.ac.uk	Guinea	Nzerekore	2011	2650000000	99	25.3	111.74	PA0200-C	ERR059396	13140771	0	13140771	0
PA0201-C	ERS041986	1026	Effects of transmission intensity on population structure and signatures of selection in Guinea	David Conway	david.conway@lshtm.ac.uk	Guinea	Nzerekore	2011	1140000000	99	25.4	47.44	PA0201-C	ERR063531	5676044	0	5676044	0
PA0202-C	ERS042057	1026	Effects of transmission intensity on population structure and signatures of selection in Guinea	David Conway	david.conway@lshtm.ac.uk	Guinea	Nzerekore	2011	2280000000	99	25.7	95.05	PA0202-C	ERR063613	11312246	0	11312246	0
PA0203-C	ERS041988	1026	Effects of transmission intensity on population structure and signatures of selection in Guinea	David Conway	david.conway@lshtm.ac.uk	Guinea	Nzerekore	2011	1500000000	99	25.2	62.52	PA0203-C	ERR063533	7433519	0	7433519	0
PA0204-C	ERS042042	1026	Effects of transmission intensity on population structure and signatures of selection in Guinea	David Conway	david.conway@lshtm.ac.uk	Guinea	Nzerekore	2011	1710000000	99	25.5	72.05	PA0204-C	ERR063551	8482094	0	8482094	0
PA0205-C	ERS042105	1026	Effects of transmission intensity on population structure and signatures of selection in Guinea	David Conway	david.conway@lshtm.ac.uk	Guinea	Nzerekore	2011	2100000000	99	24.9	85.95	PA0205-C	ERR059404	10412075	0	10412075	0
PA0206-C	ERS042056	1026	Effects of transmission intensity on population structure and signatures of selection in Guinea	David Conway	david.conway@lshtm.ac.uk	Guinea	Nzerekore	2011	2460000000	99	25.6	103.06	PA0206-C	ERR063612	12235433	0	12235433	0
PA0207-C	ERS042098	1026	Effects of transmission intensity on population structure and signatures of selection in Guinea	David Conway	david.conway@lshtm.ac.uk	Guinea	Nzerekore	2011	2940000000	99	25.4	123.8	PA0207-C	ERR059397	14619030	0	14619030	0
PA0208-C	ERS042088	1026	Effects of transmission intensity on population structure and signatures of selection in Guinea	David Conway	david.conway@lshtm.ac.uk	Guinea	Nzerekore	2011	3640000000	99	25.9	153.43	PA0208-C	ERR059387	18080708	0	18080708	0
PA0209-C	ERS042099	1026	Effects of transmission intensity on population structure and signatures of selection in Guinea	David Conway	david.conway@lshtm.ac.uk	Guinea	Nzerekore	2011	4220000000	99	25.3	176.95	PA0209-C	ERR059398	20958410	0	20958410	0
PA0210-C	ERS042111	1026	Effects of transmission intensity on population structure and signatures of selection in Guinea	David Conway	david.conway@lshtm.ac.uk	Guinea	Nzerekore	2011	3010000000	99	25.1	126.72	PA0210-C	ERR059410	14940021	0	14940021	0
PA0211-C	ERS042110	1026	Effects of transmission intensity on population structure and signatures of selection in Guinea	David Conway	david.conway@lshtm.ac.uk	Guinea	Nzerekore	2011	3960000000	99	25.2	166.85	PA0211-C	ERR059409	19696287	0	19696287	0
PA0212-C	ERS042113	1026	Effects of transmission intensity on population structure and signatures of selection in Guinea	David Conway	david.conway@lshtm.ac.uk	Guinea	Nzerekore	2011	2920000000	99	25.4	121.91	PA0212-C	ERR059412	14535347	0	14535347	0
PA0213-C	ERS042091	1026	Effects of transmission intensity on population structure and signatures of selection in Guinea	David Conway	david.conway@lshtm.ac.uk	Guinea	Nzerekore	2011	3380000000	99	25.1	141.03	PA0213-C	ERR059390	16786145	0	16786145	0
PA0214-C	ERS042002	1026	Effects of transmission intensity on population structure and signatures of selection in Guinea	David Conway	david.conway@lshtm.ac.uk	Guinea	Nzerekore	2011	817000000	99	25	32.66	PA0214-C	ERR055480	4059478	0	4059478	0
PA0215-C	ERS042069	1026	Effects of transmission intensity on population structure and signatures of selection in Guinea	David Conway	david.conway@lshtm.ac.uk	Guinea	Nzerekore	2011	927000000	99	25.5	39.24	PA0215-C	ERR055499	4601533	0	4601533	0
PA0216-C	ERS042102	1026	Effects of transmission intensity on population structure and signatures of selection in Guinea	David Conway	david.conway@lshtm.ac.uk	Guinea	Nzerekore	2011	4260000000	99	25	176.55	PA0216-C	ERR059401	21155791	0	21155791	0
PA0217-C	ERS042070	1026	Effects of transmission intensity on population structure and signatures of selection in Guinea	David Conway	david.conway@lshtm.ac.uk	Guinea	Nzerekore	2011	1960000000	99	25.1	81.48	PA0217-C	ERR055500	9705679	0	9705679	0
PA0218-C	ERS042027	1026	Effects of transmission intensity on population structure and signatures of selection in Guinea	David Conway	david.conway@lshtm.ac.uk	Guinea	Nzerekore	2011	1130000000	99	25	47.49	PA0218-C	ERR063536	5601810	0	5601810	0
PA0219-C	ERS042048	1026	Effects of transmission intensity on population structure and signatures of selection in Guinea	David Conway	david.conway@lshtm.ac.uk	Guinea	Nzerekore	2011	1850000000	99	26	77.89	PA0219-C	ERR063557	9198682	0	9198682	0
PA0220-C	ERS041999	1026	Effects of transmission intensity on population structure and signatures of selection in Guinea	David Conway	david.conway@lshtm.ac.uk	Guinea	Nzerekore	2011	795000000	99	25.6	33.31	PA0220-C	ERR055477	3948686	0	3948686	0
PA0221-C	ERS042071	1026	Effects of transmission intensity on population structure and signatures of selection in Guinea	David Conway	david.conway@lshtm.ac.uk	Guinea	Nzerekore	2011	2050000000	99	25.4	85.39	PA0221-C	ERR055501	10178256	0	10178256	0
PA0222-C	ERS041992	1026	Effects of transmission intensity on population structure and signatures of selection in Guinea	David Conway	david.conway@lshtm.ac.uk	Guinea	Nzerekore	2011	1070000000	99	25.3	44.35	PA0222-C	ERR055470	5296078	0	5296078	0
PA0223-C	ERS042006	1026	Effects of transmission intensity on population structure and signatures of selection in Guinea	David Conway	david.conway@lshtm.ac.uk	Guinea	Nzerekore	2011	1150000000	99	25.7	48.5	PA0223-C	ERR055484	5691055	0	5691055	0
PA0224-C	ERS042049	1026	Effects of transmission intensity on population structure and signatures of selection in Guinea	David Conway	david.conway@lshtm.ac.uk	Guinea	Nzerekore	2011	2170000000	99	25.5	90.67	PA0224-C	ERR063558	10756108	0	10756108	0
PA0225-C	ERS042045	1026	Effects of transmission intensity on population structure and signatures of selection in Guinea	David Conway	david.conway@lshtm.ac.uk	Guinea	Nzerekore	2011	1190000000	99	25.5	49.96	PA0225-C	ERR063554	5906148	0	5906148	0
PA0227-C	ERS042075	1026	Effects of transmission intensity on population structure and signatures of selection in Guinea	David Conway	david.conway@lshtm.ac.uk	Guinea	Nzerekore	2011	2020000000	99	25.6	83.16	PA0227-C	ERR063615	10058275	0	10058275	0
PA0228-C	ERS041997	1026	Effects of transmission intensity on population structure and signatures of selection in Guinea	David Conway	david.conway@lshtm.ac.uk	Guinea	Nzerekore	2011	926000000	99	24.4	32.91	PA0228-C	ERR055475	4597809	0	4597809	0
PA0229-C	ERS042093	1026	Effects of transmission intensity on population structure and signatures of selection in Guinea	David Conway	david.conway@lshtm.ac.uk	Guinea	Nzerekore	2011	1820000000	99	25.3	73.81	PA0229-C	ERR059392	9044089	0	9044089	0
PA0230-C	ERS042107	1026	Effects of transmission intensity on population structure and signatures of selection in Guinea	David Conway	david.conway@lshtm.ac.uk	Guinea	Nzerekore	2011	3610000000	99	25.2	152.5	PA0230-C	ERR059406	17959861	0	17959861	0
PA0231-C	ERS041991	1026	Effects of transmission intensity on population structure and signatures of selection in Guinea	David Conway	david.conway@lshtm.ac.uk	Guinea	Nzerekore	2011	1230000000	99	25.1	51.51	PA0231-C	ERR055469	6114628	0	6114628	0
PA0232-C	ERS042028	1026	Effects of transmission intensity on population structure and signatures of selection in Guinea	David Conway	david.conway@lshtm.ac.uk	Guinea	Nzerekore	2011	974000000	99	25.7	39.64	PA0232-C	ERR063537	4836189	0	4836189	0
PA0233-C	ERS041994	1026	Effects of transmission intensity on population structure and signatures of selection in Guinea	David Conway	david.conway@lshtm.ac.uk	Guinea	Nzerekore	2011	1180000000	99	24.9	47.26	PA0233-C	ERR055472	5850128	0	5850128	0
PA0234-C	ERS042106	1026	Effects of transmission intensity on population structure and signatures of selection in Guinea	David Conway	david.conway@lshtm.ac.uk	Guinea	Nzerekore	2011	1680000000	99	24.5	68.38	PA0234-C	ERR059405	8350316	0	8350316	0
PA0237-C	ERS042100	1026	Effects of transmission intensity on population structure and signatures of selection in Guinea	David Conway	david.conway@lshtm.ac.uk	Guinea	Nzerekore	2011	4330000000	99	25.4	183.06	PA0237-C	ERR059399	21510618	0	21510618	0
PA0239-C	ERS041993	1026	Effects of transmission intensity on population structure and signatures of selection in Guinea	David Conway	david.conway@lshtm.ac.uk	Guinea	Nzerekore	2011	1100000000	99	25.1	46.17	PA0239-C	ERR055471	5448243	0	5448243	0
PA0243-C	ERS042012	1026	Effects of transmission intensity on population structure and signatures of selection in Guinea	David Conway	david.conway@lshtm.ac.uk	Guinea	Nzerekore	2011	760000000	99	25	30.39	PA0243-C	ERR055490	3776656	0	3776656	0
PA0245-C	ERS041967	1026	Effects of transmission intensity on population structure and signatures of selection in Guinea	David Conway	david.conway@lshtm.ac.uk	Guinea	Nzerekore	2011	2230000000	98	24.7	92.53	PA0245-C	ERR063595	11051769	0	11051769	0
PA0246-C	ERS041998	1026	Effects of transmission intensity on population structure and signatures of selection in Guinea	David Conway	david.conway@lshtm.ac.uk	Guinea	Nzerekore	2011	794000000	99	25.4	32.58	PA0246-C	ERR055476	3943247	0	3943247	0
PA0249-C	ERS042036	1026	Effects of transmission intensity on population structure and signatures of selection in Guinea	David Conway	david.conway@lshtm.ac.uk	Guinea	Nzerekore	2011	997000000	99	25.1	40.98	PA0249-C	ERR063545	4955163	0	4955163	0
PA0251-C	ERS042101	1026	Effects of transmission intensity on population structure and signatures of selection in Guinea	David Conway	david.conway@lshtm.ac.uk	Guinea	Nzerekore	2011	881000000	99	24.7	30.18	PA0251-C	ERR059400	4382230	0	4382230	0
PA0253-C	ERS041978	1026	Effects of transmission intensity on population structure and signatures of selection in Guinea	David Conway	david.conway@lshtm.ac.uk	Guinea	Nzerekore	2011	676000000	99	25	27.37	PA0253-C	ERR063523	3355446	0	3355446	0
PA0254-C	ERS041989	1026	Effects of transmission intensity on population structure and signatures of selection in Guinea	David Conway	david.conway@lshtm.ac.uk	Guinea	Nzerekore	2011	1060000000	99	25	43.89	PA0254-C	ERR063534	5280185	0	5280185	0
PA0255-C	ERS042003	1026	Effects of transmission intensity on population structure and signatures of selection in Guinea	David Conway	david.conway@lshtm.ac.uk	Guinea	Nzerekore	2011	435000000	99	24.6	16.8	PA0255-C	ERR055481	2161123	0	2161123	0
PA0256-C	ERS042082	1026	Effects of transmission intensity on population structure and signatures of selection in Guinea	David Conway	david.conway@lshtm.ac.uk	Guinea	Nzerekore	2011	3200000000	99	25.1	133.91	PA0256-C	ERR059381	15911550	0	15911550	0
PA0257-C	ERS042078	1026	Effects of transmission intensity on population structure and signatures of selection in Guinea	David Conway	david.conway@lshtm.ac.uk	Guinea	Nzerekore	2011	1010000000	99	24.6	38.24	PA0257-C	ERR059377	5032481	0	5032481	0
PA0260-C	ERS042043	1026	Effects of transmission intensity on population structure and signatures of selection in Guinea	David Conway	david.conway@lshtm.ac.uk	Guinea	Nzerekore	2011	1210000000	99	25.2	49.41	PA0260-C	ERR063552	5992890	0	5992890	0
PA0261-C	ERS042066	1026	Effects of transmission intensity on population structure and signatures of selection in Guinea	David Conway	david.conway@lshtm.ac.uk	Guinea	Nzerekore	2011	520000000	99	24.9	20.92	PA0261-C	ERR055496	2582498	0	2582498	0
PA0262-C	ERS042026	1026	Effects of transmission intensity on population structure and signatures of selection in Guinea	David Conway	david.conway@lshtm.ac.uk	Guinea	Nzerekore	2011	1700000000	99	25.5	72.15	PA0262-C	ERR063535	8450892	0	8450892	0
PA0263-C	ERS042084	1026	Effects of transmission intensity on population structure and signatures of selection in Guinea	David Conway	david.conway@lshtm.ac.uk	Guinea	Nzerekore	2011	1290000000	99	24.6	51.04	PA0263-C	ERR059383	6406818	0	6406818	0
PA0267-C	ERS042013	1026	Effects of transmission intensity on population structure and signatures of selection in Guinea	David Conway	david.conway@lshtm.ac.uk	Guinea	Nzerekore	2011	474000000	99	25.2	18.18	PA0267-C	ERR055491	2354808	0	2354808	0
PA0269-C	ERS042052	1026	Effects of transmission intensity on population structure and signatures of selection in Guinea	David Conway	david.conway@lshtm.ac.uk	Guinea	Nzerekore	2011	774000000	99	24.9	26.42	PA0269-C	ERR063608	3847852	0	3847852	0
PA0270-C	ERS042044	1026	Effects of transmission intensity on population structure and signatures of selection in Guinea	David Conway	david.conway@lshtm.ac.uk	Guinea	Nzerekore	2011	1090000000	99	25.7	44.35	PA0270-C	ERR063553	5402013	0	5402013	0

## Sheet: Data 8
Sample ID	Country of Collection	Source of Sequencing	BioSample/Read ID	Year Collected	Reference	SRR	Read number in SRA file	Read numbers in Fastq generated from SRA
PE0002-CW	Tanzania	SRA	ERS010096	2010	10.7554/eLife.08714	ERR018913	19588734	19588734
PE0009-C	Tanzania	SRA	ERS010095	2010	10.7554/eLife.08714	ERR018912	18710563	18710563
PE0010-C	Tanzania	SRA	ERS010097	2010	10.7554/eLife.08714	ERR018914	25980646	25980646
PE0011-C	Tanzania	SRA	ERS010098	2010	10.7554/eLife.08714	ERR018915	28129160	28129160
PE0012-C	Tanzania	SRA	ERS010099	2010	10.7554/eLife.08714	ERR018916	26981348	26981348
PE0013-C	Tanzania	SRA	ERS013053	2010	10.7554/eLife.08714	ERR022906	23448612	23448612
PE0016-C	Tanzania	SRA	ERS013054	2010	10.7554/eLife.08714	ERR022861	23850304	23850304
PE0017-C	Tanzania	SRA	ERS013055	2010	10.7554/eLife.08714	ERR022919	33822527	33822527
PE0018-C	Tanzania	SRA	ERS013056	2010	10.7554/eLife.08714	ERR027092	37718292	37718292
PE0019-C	Tanzania	SRA	ERS013057	2010	10.7554/eLife.08714	ERR022907	13330201	13330201
PE0020-C	Tanzania	SRA	ERS013058	2010	10.7554/eLife.08714	ERR022920	35526129	35526129
PE0021-C	Tanzania	SRA	ERS013059	2010	10.7554/eLife.08714	ERR022908	21787732	21787732
PE0022-C	Tanzania	SRA	ERS013090	2010	10.7554/eLife.08714	ERR022531	22649033	22649033
PE0023-C	Tanzania	SRA	ERS013060	2010	10.7554/eLife.08714	ERR027093	28541289	28541289
PE0024-C	Tanzania	SRA	ERS013061	2010	10.7554/eLife.08714	ERR022909	22172509	22172509
PE0025-C	Tanzania	SRA	ERS013062	2010	10.7554/eLife.08714	ERR027094	28713473	28713473
PE0027-C	Tanzania	SRA	ERS144057	2010	10.7554/eLife.08714	ERR171646	7904755	7904755
PE0028-C	Tanzania	SRA	ERS144058	2010	10.7554/eLife.08714	ERR171647	7938794	7938794
PE0030-C	Tanzania	SRA	ERS144060	2010	10.7554/eLife.08714	ERR171649	7795864	7795864
PE0087-C	Tanzania	SRA	ERS354264	2013	10.7554/eLife.08714	ERR439519	9614933	9555259
PE0088-C	Tanzania	SRA	ERS354267	2013	10.7554/eLife.08714	ERR439522	11412994	11338573
PE0089-C	Tanzania	SRA	ERS354270	2013	10.7554/eLife.08714	ERR439525	11028200	10959783
PE0090-C	Tanzania	SRA	ERS354273	2013	10.7554/eLife.08714	ERR439528	10067438	10004013
PE0091-C	Tanzania	SRA	ERS354276	2013	10.7554/eLife.08714	ERR439531	11647751	11572677
PE0092-C	Tanzania	SRA	ERS354279	2013	10.7554/eLife.08714	ERR449895	12117824	12034811
PE0093-C	Tanzania	SRA	ERS354281	2013	10.7554/eLife.08714	ERR449897	11297962	11223616
PE0096-C	Tanzania	SRA	ERS354283	2013	10.7554/eLife.08714	ERR449899	13608257	13513460
PE0098-C	Tanzania	SRA	ERS354285	2013	10.7554/eLife.08714	ERR449901	12539583	12455000
PE0102-C	Tanzania	SRA	ERS354287	2013	10.7554/eLife.08714	ERR449903	11524507	11447622
PE0103-C	Tanzania	SRA	ERS354289	2013	10.7554/eLife.08714	ERR449905	10112375	10046760
PE0105-C	Tanzania	SRA	ERS354291	2013	10.7554/eLife.08714	ERR449907	10825370	10755934
PE0108-C	Tanzania	SRA	ERS354265	2013	10.7554/eLife.08714	ERR439520	10287018	10222717
PE0109-C	Tanzania	SRA	ERS354268	2013	10.7554/eLife.08714	ERR439523	12330565	12245730
PE0111-C	Tanzania	SRA	ERS354271	2013	10.7554/eLife.08714	ERR439526	11128850	11056579
PE0113-C	Tanzania	SRA	ERS354274	2013	10.7554/eLife.08714	ERR439529	9840420	9776906
PE0114-C	Tanzania	SRA	ERS354277	2013	10.7554/eLife.08714	ERR439532	10346834	10282492
PE0115-C	Tanzania	SRA	ERS354280	2013	10.7554/eLife.08714	ERR449896	11064271	10989465
PE0116-C	Tanzania	SRA	ERS354282	2013	10.7554/eLife.08714	ERR449898	8257542	8207815
PE0117-C	Tanzania	SRA	ERS354284	2013	10.7554/eLife.08714	ERR449900	14014793	13918575
PE0119-C	Tanzania	SRA	ERS354286	2013	10.7554/eLife.08714	ERR449902	11106671	11033689
PE0121-C	Tanzania	SRA	ERS354288	2010	10.7554/eLife.08714	ERR449904	10188622	10124226
PE0122-C	Tanzania	SRA	ERS354290	2010	10.7554/eLife.08714	ERR449906	9671064	9611119
PE0123-C	Tanzania	SRA	ERS354292	2010	10.7554/eLife.08714	ERR449908	14760012	14654549
PE0124-C	Tanzania	SRA	ERS354266	2010	10.7554/eLife.08714	ERR439521	10059552	9997719
PE0125-C	Tanzania	SRA	ERS354269	2010	10.7554/eLife.08714	ERR439524	13063230	12975809
PE0126-C	Tanzania	SRA	ERS354272	2010	10.7554/eLife.08714	ERR439527	10106625	10040809
PE0127-C	Tanzania	SRA	ERS354275	2010	10.7554/eLife.08714	ERR439530	11831282	11753679
PE0128-C	Tanzania	SRA	ERS348786	2010	10.7554/eLife.08714	ERR405240	11956220	11874112
PE0129-C	Tanzania	SRA	ERS348789	2010	10.7554/eLife.08714	ERR405242	4163181	4141336
PE0130-C	Tanzania	SRA	ERS348792	2010	10.7554/eLife.08714	ERR405243	5027278	4999198
PE0131-C	Tanzania	SRA	ERS348795	2010	10.7554/eLife.08714	ERR405245	10205385	10137696
PE0132-C	Tanzania	SRA	ERS348798	2010	10.7554/eLife.08714	ERR405248	10503911	10433901
PE0133-C	Tanzania	SRA	ERS384339	2010	10.7554/eLife.08714	ERR490334	5409340	5019254
PE0134-C	Tanzania	SRA	ERS384343	2010	10.7554/eLife.08714	ERR490338	3890145	3672795
PE0135-C	Tanzania	SRA	ERS348777	2010	10.7554/eLife.08714	ERR405237	4027096	4005741
PE0136-C	Tanzania	SRA	ERS348784	2010	10.7554/eLife.08714	ERR405239	5636874	5607542
PE0137-C	Tanzania	SRA	ERS348796	2010	10.7554/eLife.08714	ERR405246	2313730	2302763
PE0138-C	Tanzania	SRA	ERS348799	2010	10.7554/eLife.08714	ERR405249	1705161	1697915
PE0139-C	Tanzania	SRA	ERS348805	2010	10.7554/eLife.08714	ERR405252	9864201	9800171
PE0140-C	Tanzania	SRA	ERS384344	2010	10.7554/eLife.08714	ERR490339	3376335	3146566
PE0141-C	Tanzania	SRA	ERS348782	2010	10.7554/eLife.08714	ERR405238	9334282	9272598
PE0142-C	Tanzania	SRA	ERS348788	2010	10.7554/eLife.08714	ERR405241	1665240	1659899
PE0143-C	Tanzania	SRA	ERS348794	2010	10.7554/eLife.08714	ERR405244	9082577	9024112
PE0144-C	Tanzania	SRA	ERS348797	2010	10.7554/eLife.08714	ERR405247	2042818	2033228
PE0145-C	Tanzania	SRA	ERS348800	2010	10.7554/eLife.08714	ERR405250	2792508	2779551
PE0146-C	Tanzania	SRA	ERS348803	2010	10.7554/eLife.08714	ERR405251	3826882	3806539
PE0147-C	Tanzania	SRA	ERS348806	2010	10.7554/eLife.08714	ERR405253	10847986	10774966
PE0148-C	Tanzania	SRA	ERS348775	2010	10.7554/eLife.08714	ERR405236	5254834	5225834

## Sheet: Data 9
Chromosome	Gene Location	Gene_ID	Length	Gene_Name	ProductDescription	mean_CNV	median_CNV	sd_CNV	coefficient of variation of CNV
Pf3D7_03_v3	69460	PF3D7_0301000	2460	ACS2	acyl-CoA synthetase	2.72865	2.75281	0.648565	0.237688
Pf3D7_03_v3	76494	PF3D7_0301100	771	PF3D7_0301100	Plasmodium exported protein (hyp13), unknown function	0.848947	0.850696	0.114531	0.134909
Pf3D7_03_v3	78154	PF3D7_0301200	2764	FIKK3	serine/threonine protein kinase, FIKK family	0.946614	0.935753	0.0910538	0.096189
Pf3D7_03_v3	81939	PF3D7_0301300	2161	PF3D7_0301300	epoxide hydrolase 1	1.03295	1.01078	0.127069	0.123015
Pf3D7_03_v3	85289	PF3D7_0301400	1295	PF3D7_0301400	Plasmodium exported protein, unknown function	0.553903	0.540161	0.104203	0.188126
Pf3D7_03_v3	91001	PF3D7_0301600	2939	GEXP21	Plasmodium exported protein (hyp1), unknown function	1.31735	1.28938	0.183438	0.139248
Pf3D7_03_v3	95216	PF3D7_0301700	3514	PF3D7_0301700	EMP1 trafficking protein PTP7	0.66704	0.649635	0.0961771	0.144185
Pf3D7_03_v3	103118	PF3D7_0301800	2448	PF3D7_0301800	Plasmodium exported protein, unknown function	0.530674	0.521025	0.0827148	0.155867
Pf3D7_03_v3	105433	PF3D7_0301900	2068	PF3D7_0301900	conserved protein, unknown function	0.265031	0.272902	0.0668979	0.252415
Pf3D7_03_v3	107622	PF3D7_0302000	2571	PRP46	pre-mRNA-splicing factor PRP46, putative	1.69492	1.63515	0.310553	0.183226
Pf3D7_03_v3	112158	PF3D7_0302100	6706	SRPK1	serine/threonine protein kinase	1.12707	1.10038	0.130197	0.115518
Pf3D7_03_v3	119098	PF3D7_0302200	4800	CLAG3.2	cytoadherence linked asexual protein 3.2	2.50653	2.63707	0.745073	0.297253
Pf3D7_03_v3	125687	PF3D7_0302300	4173	PF3D7_0302300	erythrocyte membrane protein 1 (PfEMP1), pseudogene	3.47587	4.13263	1.9769	0.568749
Pf3D7_03_v3	132332	PF3D7_0302400	1171	PF3D7_0302400	non-coding RNA	0.22787	0.28132	0.131342	0.57639
Pf3D7_03_v3	134486	PF3D7_0302500	5711	CLAG3.1	cytoadherence linked asexual protein 3.1	2.15337	2.20248	0.64837	0.301095
Pf3D7_03_v3	141335	PF3D7_0302600	4821	ABCB4	ABC transporter B family member 4, putative	0.946478	0.938355	0.0876181	0.0925727
Pf3D7_04_v3	626435	PF3D7_0414000	4294	PF3D7_0414000	structural maintenance of chromosomes protein 3	0.932503	0.938203	0.121824	0.130642
Pf3D7_06_v3	757278	PF3D7_0618000	4377	PF3D7_0618000	conserved Plasmodium membrane protein, unknown function	0.515577	0.516036	0.041308	0.08012
Pf3D7_06_v3	764260	PF3D7_0618200	1495	PF3D7_0618200	conserved protein, unknown function	0.947875	0.958776	0.145985	0.154013
Pf3D7_06_v3	770147	PF3D7_0618400	1797	PF3D7_0618400	LMBR1 domain-containing protein, putative	0.722703	0.725023	0.10083	0.139518
Pf3D7_06_v3	775980	PF3D7_0618600	825	ROM10	rhomboid protease ROM10	1.08083	1.08863	0.16415	0.151874
Pf3D7_06_v3	779480	PF3D7_0618800	3712	PF3D7_0618800	heptatricopeptide repeat-containing protein, putative	0.637341	0.661213	0.10081	0.158173
Pf3D7_06_v3	788061	PF3D7_0619000	6090	PF3D7_0619000	FPL domain-containing protein, putative	2.69228	2.71665	0.335522	0.124624
Pf3D7_06_v3	796519	PF3D7_0619100	1775	PF3D7_0619100	conserved Plasmodium protein, unknown function	0.583405	0.585575	0.0870894	0.149278
Pf3D7_06_v3	1082531	PF3D7_0626900	1859	PF3D7_0626900	ribosomal protein L46, mitochondrial, putative	0.609209	0.608427	0.0743489	0.122042
Pf3D7_06_v3	1084110	PF3D7_0627000	3500	PF3D7_0627000	conserved Plasmodium protein, unknown function	0.215183	0.218049	0.0430354	0.199995
Pf3D7_06_v3	1087078	PF3D7_0627100	7312	PF3D7_0627100	ankyrin-repeat protein, putative	1.42409	1.39743	0.141375	0.0992738
Pf3D7_06_v3	1094737	PF3D7_0627200	748	PF3D7_0627200	myosin light chain, putative	0.511586	0.515672	0.14834	0.289961
Pf3D7_06_v3	1105837	PF3D7_0627700	7580	PF3D7_0627700	transportin	0.793513	0.77763	0.0881374	0.111072
Pf3D7_06_v3	1113448	PF3D7_0627800	4176	ACS	acetyl-CoA synthetase	1.76433	1.70419	0.295201	0.167316
Pf3D7_06_v3	1118231	PF3D7_0627900	2567	POP4	ribonuclease P protein subunit p29, putative	0.339409	0.341649	0.0389304	0.114701
Pf3D7_06_v3	1122322	PF3D7_0628100	32160	HECT1	HECT domain-containing protein 1, putative	2.93584	2.83599	0.500479	0.170472
Pf3D7_06_v3	1158605	PF3D7_0628200	11064	PK4	eukaryotic translation initiation factor 2-alpha kinase	1.83311	1.76073	0.33663	0.183638
Pf3D7_06_v3	1169270	PF3D7_0628300	3394	CEPT	choline/ethanolaminephosphotransferase, putative	0.428428	0.43155	0.0990883	0.231284
Pf3D7_06_v3	1175869	PF3D7_0628400	1417	PF3D7_0628400	protease, putative	1.01527	1.01335	0.12931	0.127365
Pf3D7_06_v3	1184868	PF3D7_0628800	4147	GATB	glutamyl-tRNA(Gln) amidotransferase subunit B	2.39855	2.338	0.523978	0.218456
Pf3D7_06_v3	1189472	PF3D7_0628900	4329	PF3D7_0628900	RAP protein, putative	0.800251	0.80859	0.056869	0.0710639
Pf3D7_06_v3	1194304	PF3D7_0629000	914	PF3D7_0629000	glucosamine 6-phosphate N-acetyltransferase	0.427224	0.444246	0.121169	0.28362
Pf3D7_06_v3	1198354	PF3D7_0629200	3703	PF3D7_0629200	DnaJ protein, putative	0.61605	0.61614	0.0629212	0.102137
Pf3D7_06_v3	1204859	PF3D7_0629300	3317	PL	phospholipase, putative	7.32354	7.05738	1.87891	0.256557
Pf3D7_06_v3	1209083	PF3D7_0629400	4785	PF3D7_0629400	polyadenylate-binding protein 3, putative	1.09924	1.0422	0.216144	0.19663
Pf3D7_06_v3	1221309	PF3D7_0629700	21239	SET1	SET domain protein, putative	1.17297	1.16824	0.110382	0.0941046
Pf3D7_08_v3	415549	PF3D7_0808200	3518	PF3D7_0808200	plasmepsin X	1.63626	1.57986	0.242384	0.148133
Pf3D7_08_v3	467507	PF3D7_0809200	4975	pfa55-14	asparagine-rich antigen Pfa55-14	0.958172	0.959288	0.0756565	0.0789592
Pf3D7_08_v3	475439	PF3D7_0809400	3042	PF3D7_0809400	conserved protein, unknown function	0.904926	0.898725	0.0990389	0.109444
Pf3D7_08_v3	479438	PF3D7_0809600	17994	PF3D7_0809600	peptidase family C50, putative	1.05359	1.04851	0.083752	0.0794918
Pf3D7_10_v3	1412641	PF3D7_1035700	3723	DBLMSP	duffy binding-like merozoite surface protein	1.31697	1.3103	0.358535	0.272243
Pf3D7_10_v3	1419703	PF3D7_1035800	3588	M712	probable protein, unknown function	6.75106	6.40515	1.85514	0.274792
Pf3D7_10_v3	1426843	PF3D7_1036000	2490	MSP11	merozoite surface protein 11	1.37335	1.26717	0.334893	0.243852
Pf3D7_10_v3	1432498	PF3D7_1036300	2289	DBLMSP2	duffy binding-like merozoite surface protein 2	1.62727	1.43039	0.576794	0.354456
Pf3D7_10_v3	1436316	PF3D7_1036400	3489	LSA1	liver stage antigen 1	38.6801	39.7785	11.8119	0.305374
Pf3D7_10_v3	1440686	PF3D7_1036500	3190	PF3D7_1036500	conserved Plasmodium protein, unknown function	1.00957	0.97395	0.141189	0.139851
Pf3D7_10_v3	1445542	PF3D7_1036700	1427	PhLP2	phosducin-like protein 2, putative	0.431358	0.431738	0.126403	0.293035
Pf3D7_10_v3	1447919	PF3D7_1036800	2672	PF3D7_1036800	acetyl-CoA transporter 1, putative	1.21232	1.20394	0.0756895	0.0624338
Pf3D7_10_v3	1452558	PF3D7_1036900	8079	PF3D7_1036900	conserved Plasmodium protein, unknown function	1.25616	1.25831	0.0699705	0.0557021
Pf3D7_10_v3	1461927	PF3D7_1037000	7417	PF3D7_1037000	DNA polymerase zeta catalytic subunit, putative	1.32262	1.3398	0.105174	0.0795197
Pf3D7_10_v3	1469672	PF3D7_1037100	2984	PyKII	pyruvate kinase 2	1.21283	1.20735	0.106359	0.087695
Pf3D7_10_v3	1473514	PF3D7_1037200	2127	PF3D7_1037200	conserved Plasmodium protein, unknown function	0.881549	0.885178	0.11436	0.129726
Pf3D7_10_v3	1481557	PF3D7_1037400	4759	PF3D7_1037400	conserved Plasmodium protein, unknown function	0.498703	0.518771	0.0836175	0.16767
Pf3D7_10_v3	1490767	PF3D7_1037600	3328	PF3D7_1037600	TFIIH basal transcription factor complex helicase XPB subunit, putative	1.72836	1.65987	0.280005	0.162006
Pf3D7_10_v3	1497096	PF3D7_1037800	2835	PF3D7_1037800	WD repeat-containing protein, putative	1.08536	1.11507	0.146981	0.135421
Pf3D7_10_v3	1502362	PF3D7_1037900	1622	PF3D7_1037900	conserved Plasmodium protein, unknown function	0.301982	0.306502	0.083725	0.277252
Pf3D7_10_v3	1507084	PF3D7_1038100	3679	PF3D7_1038100	GDP dissociation inhibitor, putative	1.22907	1.23813	0.117252	0.0953993
Pf3D7_10_v3	1512190	PF3D7_1038300	1101	PF3D7_1038300	conserved Plasmodium protein, unknown function	0.694642	0.713751	0.15026	0.216313
Pf3D7_10_v3	1518290	PF3D7_1038400	29988	Pf11-1	gametocyte-specific protein	33.1046	28.3507	12.8117	0.387007
Pf3D7_10_v3	1547991	PF3D7_1038500	1975	PF3D7_1038500	Plasmodium exported protein, unknown function	0.480996	0.482204	0.0967756	0.201198
Pf3D7_10_v3	1551088	PF3D7_1038600	2481	PF3D7_1038600	Plasmodium exported protein, unknown function	0.828652	0.829374	0.091298	0.110177
Pf3D7_10_v3	1553957	PF3D7_1038700	1823	PF3D7_1038700	Plasmodium exported protein, unknown function	0.944012	0.920658	0.133452	0.141367
Pf3D7_10_v3	1556587	PF3D7_1038800	4601	PF3D7_1038800	RESA-like protein with PHIST and DnaJ domains	0.881538	0.863913	0.0890131	0.100975
Pf3D7_10_v3	1561978	PF3D7_1038900	2693	PF3D7_1038900	esterase, putative	0.773762	0.765514	0.108299	0.139964
Pf3D7_10_v3	1567784	PF3D7_1039000	4547	FIKK10.2	serine/threonine protein kinase, FIKK family	0.908904	0.884403	0.0777947	0.0855918
Pf3D7_12_v3	888822	PF3D7_1222400	9834	ApiAP2	AP2 domain transcription factor	0.837272	0.814255	0.0604789	0.0722334
Pf3D7_12_v3	898838	PF3D7_1222500	3275	PF3D7_1222500	diphthine--ammonia ligase, putative	0.481562	0.472052	0.0839391	0.174306
Pf3D7_12_v3	906714	PF3D7_1222600	8270	AP2-G, ApiAP2	AP2 domain transcription factor AP2-G	1.0507	1.0293	0.0948959	0.0903165
Pf3D7_12_v3	918280	PF3D7_1222700	2281	GAP45	glideosome-associated protein 45	0.705459	0.674816	0.139728	0.198067
Pf3D7_12_v3	923314	PF3D7_1222900	2417	PF3D7_1222900	conserved Plasmodium protein, unknown function	0.472521	0.484146	0.0517445	0.109507
Pf3D7_12_v3	934432	PF3D7_1223300	4242	GyrA	DNA gyrase subunit A	1.13597	1.13287	0.0750419	0.0660598
Pf3D7_12_v3	939816	PF3D7_1223400	6854	PF3D7_1223400	phospholipid-transporting ATPase, putative	1.08837	1.07767	0.0691627	0.0635468
Pf3D7_12_v3	946864	PF3D7_1223500	14014	PF3D7_1223500	conserved Plasmodium protein, unknown function	1.22812	1.22024	0.086143	0.0701423
Pf3D7_12_v3	962262	PF3D7_1223600	5836	PF3D7_1223600	conserved Plasmodium protein, unknown function	0.547563	0.558211	0.0727786	0.132914
Pf3D7_12_v3	971186	PF3D7_1223800	1156	PF3D7_1223800	citrate/oxoglutarate carrier protein, putative	2.33063	2.23707	0.725858	0.311443
Pf3D7_12_v3	972357	PF3D7_1223900	1564	PF3D7_1223900	50S ribosomal protein L24, putative	1.85989	1.76047	0.543665	0.29231
Pf3D7_12_v3	974226	PF3D7_1224000	1872	GCH1	GTP cyclohydrolase 1	0.63165	0.604129	0.202762	0.321003
